# Supplementary material for: Neuromedin U induces an invasive phenotype in CRC cells expressing the NMUR2 receptor
Source: J Exp Clin Cancer Res. 2021 Sep 7;40:283. doi: 10.1186/s13046-021-02073-8 (PMC8422652; doi:10.1186/s13046-021-02073-8)
Supplement: Supplementary file 3 — Additional file 3. (Macro code) [file 13046_2021_2073_MOESM3_ESM.ijm]

//Macro for measuring of calcium signal change over time in adherent cells.
//Author: Tomasz Przygodzki (https://www.researchgate.net/profile/Tomasz_Przygodzki)
//Feel free to use it, but please remember to make the reference to the original publication

//Macro requires two types of files:
//i) movie with calcium signal
//ii) still image of the same field of view with the nuclei staining
//Based on the nuclei image, a map of ROIs is created
//ROIs are used in the next step to measure a mean intensity value over time in the movie sequence
//Make sure that in your active FIJI session a 'Mean Grey Value' box is checked in the 'Set Measurements' options window
//The other boxes should be unchecked for the sake of the output files clarity
//When the movie analysis is completed, the macro prompts user to select several areas free of cells
//A change of intensity in these areas over time will be useful to correct the signals obtained in the cells for background fluorescence
//Macro implementation results in two .csv files saved in the same folder where the original files were opened from
//The one with "Cells" prefix contains fluorescence change over time for each individual cell
//The file with "Background" prefix contains fluorescence change over time in the sites selected by the user as background 

movie=File.openDialog("Open a movie with calcium signal");
open(movie);
path=File.getDirectory(movie)
movie_name=getTitle()
DAPI=File.openDialog("Open a file with DAPI staining")
open(DAPI)
DAPI=getTitle()
selectWindow(DAPI); 
run("Subtract Background...", "rolling=10");
setAutoThreshold("Otsu dark")
run("Threshold...");
setOption("BlackBackground", true);
run("Convert to Mask");
run("Watershed");
run("Analyze Particles...", "size=80-200 exclude add");
selectWindow(movie_name);			
roiManager("Multi Measure");
saveAs("Measurements", path+"/"+"Cells"+"_"+ movie_name +".csv");
close("ROI Manager");  
close("Threshold"); 
close("Results");
close(DAPI);
waitForUser ("1. Select background area \n2. Press t \n3. Repeat to collect several different sites \n4. When finished, press OK");
roiManager("Multi Measure");
saveAs("Measurements", path+"/"+"Background"+"_"+ movie_name +".csv");
close(movie_name);
close("Results");
close("ROI Manager");
close("Threshold");
