# Supplementary material for: Neuromedin U induces an invasive phenotype in CRC cells expressing the NMUR2 receptor
Source: J Exp Clin Cancer Res. 2021 Sep 7;40:283. doi: 10.1186/s13046-021-02073-8 (PMC8422652; doi:10.1186/s13046-021-02073-8)
Supplement: Supplementary file 4 — Additional file 4. TCGA data containing patients clinical information and gene expression data. [file 13046_2021_2073_MOESM4_ESM.xlsx]

## Sheet: TCGA_ClinicalFH_T_full
TCGA_ClinicalFH_Tumor_full
	tcga_participant_barcode	NMU	NMUR1	NMUR2	MEDR1	cohort	date	date_of_initial_pathologic_diagnosis	days_to_death	days_to_last_followup	days_to_last_known_alive	ethnicity	gender	histological_type	number_of_lymph_nodes	pathologic_stage	pathology_M_stage	pathology_N_stage	pathology_T_stage	radiation_therapy	residual_tumor	tool	tumor_stage	tumor_tissue_site	vital_status	years_to_birth
1	TCGA-3L-AA1B	5.21854870625	6.46746371885	2.85865741076	1	COADREAD	2016-01-28	2013	NA	475	NA	not hispanic or latino	female	colon adenocarcinoma	0	stage i	m0	n0	t2	no	r0	clinical_pick_tier_1	NA	colon	0	61
2	TCGA-4N-A93T	6.25624266165	4.03992797436	-0.0475173255695	-1	COADREAD	2016-01-28	2013	NA	146	NA	not hispanic or latino	male	colon adenocarcinoma	NA	stage iiib	m0	n1b	t4a	no	r0	clinical_pick_tier_1	NA	colon	0	67
3	TCGA-4T-AA8H	7.53118882837	2.35555195845	NA	-1	COADREAD	2016-01-28	2013	NA	385	NA	not hispanic or latino	female	colon mucinous adenocarcinoma	0	stage iia	mx	n0	t3	no	r0	clinical_pick_tier_1	NA	colon	0	42
4	TCGA-5M-AAT4	8.40909897301	4.69028298906	0.783414745399	1	COADREAD	2016-01-28	2009	49	NA	NA	hispanic or latino	male	colon adenocarcinoma	0	stage iv	m1b	n0	t3	no	r0	clinical_pick_tier_1	NA	colon	1	74
5	TCGA-5M-AAT5	4.47622613255	4.23230003794	0.569296645562	-1	NA	NA	NA	NA	NA	NA	NA	NA	NA	NA	NA	NA	NA	NA	NA	NA	NA	NA	NA	NA	NA
6	TCGA-5M-AAT6	9.71871574855	4.74983993647	1.39226246192	1	COADREAD	2016-01-28	2009	290	NA	NA	hispanic or latino	female	colon adenocarcinoma	10	stage iv	m1a	n2b	t4a	no	r2	clinical_pick_tier_1	NA	colon	1	40
7	TCGA-5M-AATA	5.8089924817	5.26935487348	0.669480371877	1	NA	NA	NA	NA	NA	NA	NA	NA	NA	NA	NA	NA	NA	NA	NA	NA	NA	NA	NA	NA	NA
8	TCGA-5M-AATE	6.36418194135	4.15773092917	1.04222407376	-1	COADREAD	2016-01-28	2011	NA	1200	NA	hispanic or latino	male	colon adenocarcinoma	0	stage iia	m0	n0	t3	no	r0	clinical_pick_tier_1	NA	colon	0	76
9	TCGA-A6-2671	6.38528089246	3.63039382177	NA	-1	COADREAD	2016-01-28	2009	1331	NA	NA	not hispanic or latino	male	colon adenocarcinoma	3	stage iv	m1	n2	t3	no	r0	clinical_pick_tier_1	NA	colon	1	85
10	TCGA-A6-2672	0.349252031781	3.80866305931	4.43670154941	-1	COADREAD	2016-01-28	2009	NA	1419	NA	not hispanic or latino	female	colon adenocarcinoma	1	stage iiib	m0	n1	t3	no	r0	clinical_pick_tier_1	NA	colon	0	82
11	TCGA-A6-2674	8.12294392331	4.99861525009	1.35473423997	1	COADREAD	2016-01-28	2009	NA	1331	NA	not hispanic or latino	male	colon mucinous adenocarcinoma	7	stage iv	m1	n2	t3	no	r0	clinical_pick_tier_1	NA	colon	0	71
12	TCGA-A6-2675	5.95504306345	5.63311438717	-0.890572573314	1	COADREAD	2016-01-28	2009	NA	1321	NA	not hispanic or latino	male	colon adenocarcinoma	0	stage iia	mx	n0	t3	no	r0	clinical_pick_tier_1	NA	colon	0	78
13	TCGA-A6-2676	NA	4.76313001962	NA	1	COADREAD	2016-01-28	2009	1305	NA	NA	not hispanic or latino	female	colon adenocarcinoma	0	stage iib	m0	n0	t4	no	r0	clinical_pick_tier_1	NA	colon	1	75
14	TCGA-A6-2677	5.97876993867	3.40993396618	NA	-1	COADREAD	2016-01-28	2009	740	NA	NA	not hispanic or latino	female	colon adenocarcinoma	5	stage iiic	m0	n2	t3	no	r0	clinical_pick_tier_1	NA	colon	1	68
15	TCGA-A6-2678	6.62539470311	4.41038181214	4.30346660822	1	COADREAD	2016-01-28	2009	NA	1286	NA	not hispanic or latino	female	colon adenocarcinoma	2	stage iiib	m0	n1	t3	no	r0	clinical_pick_tier_1	NA	colon	0	43
16	TCGA-A6-2679	7.19733564296	3.87540656506	NA	-1	COADREAD	2016-01-28	2009	NA	1366	NA	not hispanic or latino	female	colon adenocarcinoma	0	stage iib	NA	n0	t3	no	r0	clinical_pick_tier_1	NA	colon	0	73
17	TCGA-A6-2680	5.59114979704	3.62431149167	1.74983457441	-1	COADREAD	2016-01-28	2009	NA	1068	NA	not hispanic or latino	female	colon adenocarcinoma	0	stage ii	m0	n0	t3	no	r0	clinical_pick_tier_1	NA	colon	0	72
18	TCGA-A6-2681	5.57611091728	5.80640913161	6.04559586457	1	COADREAD	2016-01-28	2009	NA	1387	NA	not hispanic or latino	female	colon adenocarcinoma	0	stage iia	m0	n0	t3	no	r0	clinical_pick_tier_1	NA	colon	0	73
19	TCGA-A6-2682	5.10798909669	5.43421787682	NA	1	COADREAD	2016-01-28	2009	424	NA	NA	not hispanic or latino	male	colon adenocarcinoma	2	stage iv	m1	n1	t4b	no	r0	clinical_pick_tier_1	NA	colon	1	70
20	TCGA-A6-2683	3.69432306013	5.86424558494	NA	1	COADREAD	2016-01-28	2009	504	NA	NA	not hispanic or latino	female	colon adenocarcinoma	0	stage iv	m1	n0	t4	no	r0	clinical_pick_tier_1	NA	colon	1	57
21	TCGA-A6-2684	4.02054664877	5.60550618638	NA	1	COADREAD	2016-01-28	2009	NA	1127	NA	not hispanic or latino	female	colon adenocarcinoma	0	stage i	m0	n0	t2	no	r0	clinical_pick_tier_1	NA	colon	0	75
22	TCGA-A6-2685	3.9756393567	5.28929962479	4.60124486085	1	COADREAD	2016-01-28	2009	NA	1133	NA	not hispanic or latino	female	colon adenocarcinoma	0	stage iia	m0	n0	t3	no	r0	clinical_pick_tier_1	NA	colon	0	48
23	TCGA-A6-2686	7.1633447534	5.97489865754	-0.0363779148906	1	COADREAD	2016-01-28	2009	1126	NA	NA	not hispanic or latino	female	colon adenocarcinoma	0	stage iia	m0	n0	t3	no	r0	clinical_pick_tier_1	NA	colon	1	81
24	TCGA-A6-3807	7.90269286436	3.98621977687	NA	-1	COADREAD	2016-01-28	2009	NA	1054	NA	not hispanic or latino	female	colon adenocarcinoma	5	stage iiic	m0	n2	t3	no	r0	clinical_pick_tier_1	NA	colon	0	53
25	TCGA-A6-3808	8.20093978929	4.78198911586	1.2583983182	1	COADREAD	2016-01-28	2009	NA	1014	NA	not hispanic or latino	male	colon adenocarcinoma	0	stage iia	m0	n0	t3	no	r0	clinical_pick_tier_1	NA	colon	0	73
26	TCGA-A6-3809	4.95369826195	2.57519129415	3.25326319926	-1	COADREAD	2016-01-28	2009	NA	996	NA	not hispanic or latino	female	colon mucinous adenocarcinoma	0	stage iib	m0	n0	t4	no	r0	clinical_pick_tier_1	NA	colon	0	71
27	TCGA-A6-3810	6.68150408219	4.9590374955	NA	1	COADREAD	2016-01-28	2009	NA	1111	NA	not hispanic or latino	male	colon adenocarcinoma	0	stage iia	m0	n0	t3	no	r0	clinical_pick_tier_1	NA	colon	0	62
28	TCGA-A6-4105	4.28389955404	4.20589292751	0.0359053837421	-1	COADREAD	2016-01-28	2010	442	NA	NA	not hispanic or latino	male	colon adenocarcinoma	0	stage iia	m0	n0	t3	no	NA	clinical_pick_tier_1	NA	colon	1	79
29	TCGA-A6-4107	6.71704026335	5.6697354628	1.76285903758	1	COADREAD	2016-01-28	2010	NA	987	NA	not hispanic or latino	female	colon adenocarcinoma	2	stage iiib	m0	n1b	t3	no	r0	clinical_pick_tier_1	NA	colon	0	57
30	TCGA-A6-5656	NA	3.46752730009	NA	-1	COADREAD	2016-01-28	2010	NA	1001	NA	not hispanic or latino	male	colon adenocarcinoma	0	stage i	m0	n0	t2	no	NA	clinical_pick_tier_1	NA	colon	0	74
31	TCGA-A6-5657	8.54242134989	5.19192580536	1.28504705021	1	COADREAD	2016-01-28	2010	NA	962	NA	not hispanic or latino	male	colon adenocarcinoma	1	stage iiib	m0	n1	t3	no	r0	clinical_pick_tier_1	NA	colon	0	65
32	TCGA-A6-5659	0.353662044745	5.16101293449	NA	1	COADREAD	2016-01-28	2010	NA	926	NA	not hispanic or latino	male	colon adenocarcinoma	0	stage i	m0	n0	t2	no	r0	clinical_pick_tier_1	NA	colon	0	82
33	TCGA-A6-5660	6.58826339494	3.86837069674	NA	-1	COADREAD	2016-01-28	2010	NA	888	NA	not hispanic or latino	male	colon adenocarcinoma	11	stage iiic	m0	n2b	t3	no	NA	clinical_pick_tier_1	NA	colon	0	73
34	TCGA-A6-5661	7.77263260817	3.03386345187	4.51929027904	-1	COADREAD	2016-01-28	2010	NA	1020	NA	not hispanic or latino	female	colon adenocarcinoma	0	stage iia	m0	n0	t3	no	r0	clinical_pick_tier_1	NA	colon	0	80
35	TCGA-A6-5662	5.23504920151	3.83649982502	NA	-1	COADREAD	2016-01-28	2010	NA	718	NA	not hispanic or latino	male	colon adenocarcinoma	7	stage iva	m1	n2	t3	no	NA	clinical_pick_tier_1	NA	colon	0	46
36	TCGA-A6-5664	5.07147094362	5.44070641413	-0.0985055449524	1	COADREAD	2016-01-28	2010	NA	672	NA	not hispanic or latino	male	colon adenocarcinoma	5	stage iiic	mx	n2a	t4a	no	NA	clinical_pick_tier_1	NA	colon	0	80
37	TCGA-A6-5665	NA	2.22986474598	NA	-1	COADREAD	2016-01-28	2010	NA	671	NA	not hispanic or latino	female	colon adenocarcinoma	0	stage iia	m0	n0	t3	no	r0	clinical_pick_tier_1	NA	colon	0	84
38	TCGA-A6-5666	6.57383499069	2.61190416735	NA	-1	COADREAD	2016-01-28	2010	NA	995	NA	not hispanic or latino	male	colon adenocarcinoma	0	stage iic	m0	n0	t4b	no	NA	clinical_pick_tier_1	NA	colon	0	78
39	TCGA-A6-5667	NA	5.69271452558	NA	1	COADREAD	2016-01-28	2010	NA	887	NA	not hispanic or latino	female	colon adenocarcinoma	1	stage iiib	mx	n1a	t3	no	r0	clinical_pick_tier_1	NA	colon	0	40
40	TCGA-A6-6137	5.63935373355	4.74244822459	1.88448070336	1	COADREAD	2016-01-28	2010	NA	824	NA	not hispanic or latino	male	colon adenocarcinoma	0	stage iiib	m0	n1c	t3	no	NA	clinical_pick_tier_1	NA	colon	0	55
41	TCGA-A6-6138	0.442226945222	5.23230003794	-1.1427355555	1	COADREAD	2016-01-28	2010	NA	685	NA	not hispanic or latino	male	colon adenocarcinoma	0	stage i	m0	n0	t2	no	NA	clinical_pick_tier_1	NA	colon	0	61
42	TCGA-A6-6140	2.70714927027	4.19256505123	-1.19958668736	-1	COADREAD	2016-01-28	2011	NA	734	NA	not hispanic or latino	male	colon adenocarcinoma	0	stage iia	m0	n0	t3	no	NA	clinical_pick_tier_1	NA	colon	0	62
43	TCGA-A6-6141	6.28757941465	4.94274907083	2.62082097594	1	COADREAD	2016-01-28	2011	NA	255	NA	not hispanic or latino	male	colon adenocarcinoma	0	stage iia	m0	n0	t3	no	NA	clinical_pick_tier_1	NA	colon	0	31
44	TCGA-A6-6142	6.44369615414	6.23575577562	1.54646235817	1	COADREAD	2016-01-28	2011	NA	763	NA	not hispanic or latino	female	colon adenocarcinoma	1	stage iva	m1a	n1a	t3	no	NA	clinical_pick_tier_1	NA	colon	0	56
45	TCGA-A6-6648	6.03486277532	3.72407176819	1.34556669533	-1	COADREAD	2016-01-28	2010	NA	766	NA	not hispanic or latino	male	colon adenocarcinoma	0	stage iva	m1a	n0	t3	no	NA	clinical_pick_tier_1	NA	colon	0	56
46	TCGA-A6-6649	6.98054633173	5.66407318425	2.52112613711	1	COADREAD	2016-01-28	2010	NA	735	NA	not hispanic or latino	male	colon adenocarcinoma	2	stage iiib	m0	n1b	t3	no	NA	clinical_pick_tier_1	NA	colon	0	66
47	TCGA-A6-6650	-0.36531380733	4.74325104942	0.63468619267	1	COADREAD	2016-01-28	2010	NA	627	NA	not hispanic or latino	female	colon adenocarcinoma	0	stage iia	m0	n0	t3	no	NA	clinical_pick_tier_1	NA	colon	0	69
48	TCGA-A6-6651	5.17061412446	5.90421913792	-1.25566665262	1	COADREAD	2016-01-28	2010	NA	662	NA	not hispanic or latino	female	colon adenocarcinoma	2	stage iiib	mx	n1b	t3	no	NA	clinical_pick_tier_1	NA	colon	0	55
49	TCGA-A6-6652	4.51203721212	3.66958241366	NA	-1	COADREAD	2016-01-28	2011	NA	751	NA	not hispanic or latino	male	colon adenocarcinoma	0	stage iva	m1	n0	t3	no	NA	clinical_pick_tier_1	NA	colon	0	59
50	TCGA-A6-6653	-0.986787888573	3.26115467262	NA	-1	COADREAD	2016-01-28	2011	NA	742	NA	not hispanic or latino	male	colon adenocarcinoma	0	stage i	m0	n0	t2	no	NA	clinical_pick_tier_1	NA	colon	0	82
51	TCGA-A6-6654	0.461004609933	4.94209219133	-0.124062703534	1	COADREAD	2016-01-28	2011	NA	726	NA	not hispanic or latino	female	colon adenocarcinoma	1	stage iiib	m0	n1	t3	no	NA	clinical_pick_tier_1	NA	colon	0	65
52	TCGA-A6-6780	7.1584289298	4.40977107863	-1.01654118841	1	COADREAD	2016-01-28	2011	NA	612	NA	not hispanic or latino	male	colon mucinous adenocarcinoma	0	stage iia	mx	n0	t3	no	NA	clinical_pick_tier_1	NA	colon	0	74
53	TCGA-A6-6781	7.91880063964	4.22121202013	NA	-1	COADREAD	2016-01-28	2011	NA	598	NA	not hispanic or latino	male	colon mucinous adenocarcinoma	2	stage iiic	mx	n1b	t4b	no	r0	clinical_pick_tier_1	NA	colon	0	43
54	TCGA-A6-6782	3.81857450865	6.22797013631	-1.18147661793	1	COADREAD	2016-01-28	2011	NA	617	NA	not hispanic or latino	male	colon adenocarcinoma	0	stage iib	mx	n0	t4a	no	NA	clinical_pick_tier_1	NA	colon	0	82
55	TCGA-A6-A565	7.08793376188	5.38455065563	0.564329386843	1	COADREAD	2016-01-28	2008	494	NA	NA	NA	female	colon mucinous adenocarcinoma	13	stage iiic	mx	n2	t3	no	rx	clinical_pick_tier_1	NA	colon	1	34
56	TCGA-A6-A566	0.318577153796	5.96241946143	NA	1	COADREAD	2016-01-28	2007	758	NA	NA	not hispanic or latino	female	colon mucinous adenocarcinoma	2	stage iiib	m0	n1	t4	no	r0	clinical_pick_tier_1	NA	colon	1	55
57	TCGA-A6-A567	5.63374796398	4.44110496152	0.0487941802608	1	COADREAD	2016-01-28	2007	1881	NA	NA	NA	male	colon adenocarcinoma	3	stage iv	m1	n1	t3	no	NA	clinical_pick_tier_1	NA	colon	1	56
58	TCGA-A6-A56B	4.33728292918	4.49775286029	NA	1	COADREAD	2016-01-28	2008	1711	NA	NA	not hispanic or latino	male	colon adenocarcinoma	3	stage iiib	m0	n1	t3	no	r0	clinical_pick_tier_1	NA	colon	1	57
59	TCGA-A6-A5ZU	2.00432160595	6.5486554785	NA	1	COADREAD	2016-01-28	2013	NA	293	NA	not hispanic or latino	male	colon adenocarcinoma	1	stage iiib	m0	n1	t3	no	rx	clinical_pick_tier_1	NA	colon	0	59
60	TCGA-AA-3488	5.68038343636	3.94341502894	0.773490027496	-1	COADREAD	2016-01-28	2002	153	NA	NA	NA	male	colon adenocarcinoma	15	stage iv	m1	n2	t3	NA	r2	clinical_pick_tier_1	NA	colon	1	58
61	TCGA-AA-3489	5.65693105852	6.30208869858	NA	1	COADREAD	2016-01-28	2002	214	NA	NA	NA	male	colon adenocarcinoma	0	stage ii	m0	n0	t3	no	r0	clinical_pick_tier_1	NA	colon	1	75
62	TCGA-AA-3492	-1.03327423128	3.72174449655	2.77420723002	-1	COADREAD	2016-01-28	2002	92	NA	NA	NA	female	colon adenocarcinoma	0	stage ii	m0	n0	t3	no	r0	clinical_pick_tier_1	NA	colon	1	89
63	TCGA-AA-3494	6.9157742345	4.46731209074	NA	1	COADREAD	2016-01-28	2002	NA	31	NA	NA	male	colon adenocarcinoma	0	stage iv	m1	n0	t3	NA	r2	clinical_pick_tier_1	NA	colon	0	55
64	TCGA-AA-3495	5.9207029903	4.89761799433	1.94343378387	1	COADREAD	2016-01-28	2002	NA	1127	NA	NA	male	colon adenocarcinoma	0	stage i	m0	n0	t2	no	r0	clinical_pick_tier_1	NA	colon	0	79
65	TCGA-AA-3496	5.40002893459	5.56049180854	0.312549009861	1	COADREAD	2016-01-28	2002	NA	31	NA	NA	female	colon adenocarcinoma	0	stage ii	m0	n0	t3	NA	r0	clinical_pick_tier_1	NA	colon	0	83
66	TCGA-AA-3502	6.9671778319	4.23577300481	2.53533137232	-1	COADREAD	2016-01-28	2003	NA	1065	NA	NA	male	colon adenocarcinoma	0	stage i	m0	n0	t2	no	r0	clinical_pick_tier_1	NA	colon	0	73
67	TCGA-AA-3506	2.16828901983	5.77709352698	2.01628236013	1	COADREAD	2016-01-28	2004	NA	1765	NA	NA	male	colon adenocarcinoma	0	stage i	m0	n0	t2	no	r0	clinical_pick_tier_1	NA	colon	0	77
68	TCGA-AA-3509	8.16467265822	4.65196439152	-1.20589610144	1	COADREAD	2016-01-28	2005	NA	1915	NA	NA	female	colon adenocarcinoma	0	stage ii	m0	n0	t3	no	r0	clinical_pick_tier_1	NA	colon	0	54
69	TCGA-AA-3510	0.826192536237	4.5266698094	NA	1	COADREAD	2016-01-28	2005	NA	1946	NA	NA	male	colon adenocarcinoma	0	stage ii	m0	n0	t3	no	r0	clinical_pick_tier_1	NA	colon	0	70
70	TCGA-AA-3511	NA	4.9215458237	-1.22836791873	1	COADREAD	2016-01-28	2005	NA	212	NA	NA	male	colon adenocarcinoma	0	stage ii	m0	n0	t4	no	r0	clinical_pick_tier_1	NA	colon	0	64
71	TCGA-AA-3514	4.03289428358	7.36788297778	NA	1	COADREAD	2016-01-28	2006	NA	31	NA	NA	female	colon adenocarcinoma	0	stage i	m0	n0	t2	no	r0	clinical_pick_tier_1	NA	colon	0	81
72	TCGA-AA-3516	8.92962473268	1.89254645943	3.477496008	-1	COADREAD	2016-01-28	2007	396	NA	NA	NA	female	colon mucinous adenocarcinoma	7	stage iii	m0	n2	t3	no	NA	clinical_pick_tier_1	NA	colon	1	74
73	TCGA-AA-3517	5.21803715898	4.70346620103	3.31115431544	1	COADREAD	2016-01-28	2007	NA	1186	NA	NA	male	colon adenocarcinoma	0	stage iia	m0	n0	t3	no	r0	clinical_pick_tier_1	NA	colon	0	60
74	TCGA-AA-3518	6.78497110807	3.91050242624	NA	-1	COADREAD	2016-01-28	2007	NA	31	NA	NA	female	colon adenocarcinoma	0	stage iia	m0	n0	t3	NA	r0	clinical_pick_tier_1	NA	colon	0	81
75	TCGA-AA-3519	1.97335412045	3.78073003648	NA	-1	COADREAD	2016-01-28	2007	NA	276	NA	NA	male	colon adenocarcinoma	3	stage iii	m0	n1	t3	no	r0	clinical_pick_tier_1	NA	colon	0	63
76	TCGA-AA-3520	5.12973224345	4.03662641033	NA	-1	COADREAD	2016-01-28	2007	NA	731	NA	NA	female	colon adenocarcinoma	0	stage ii	m0	n0	t3	no	r0	clinical_pick_tier_1	NA	colon	0	86
77	TCGA-AA-3521	4.7825605851	4.19759808438	0.390227436841	-1	COADREAD	2016-01-28	2007	NA	NA	NA	NA	male	colon adenocarcinoma	0	stage ii	m0	n0	t3	NA	r0	clinical_pick_tier_1	NA	colon	0	87
78	TCGA-AA-3522	6.97524038954	3.78259727723	3.78259727723	-1	COADREAD	2016-01-28	2007	NA	1127	NA	NA	male	colon adenocarcinoma	0	stage iia	m0	n0	t3	no	r0	clinical_pick_tier_1	NA	colon	0	67
79	TCGA-AA-3525	8.94627614541	3.09541812238	NA	-1	COADREAD	2016-01-28	2007	NA	245	NA	NA	male	colon adenocarcinoma	2	stage iiib	m0	n1	t3	no	r0	clinical_pick_tier_1	NA	colon	0	89
80	TCGA-AA-3526	6.93438321834	2.78058307228	-0.126265532031	-1	COADREAD	2016-01-28	2007	NA	580	NA	NA	male	colon adenocarcinoma	0	stage i	m0	n0	t2	no	r0	clinical_pick_tier_1	NA	colon	0	57
81	TCGA-AA-3527	5.94563813354	6.14727209648	3.43106128235	1	COADREAD	2016-01-28	2007	NA	0	NA	NA	female	colon adenocarcinoma	0	stage iia	m0	n0	t3	NA	r0	clinical_pick_tier_1	NA	colon	0	89
82	TCGA-AA-3529	7.92377671617	3.72737593859	0.142478790642	-1	COADREAD	2016-01-28	2007	0	NA	NA	NA	female	colon adenocarcinoma	10	stage iiic	m0	n2	t3	NA	r0	clinical_pick_tier_1	NA	colon	1	78
83	TCGA-AA-3530	2.66718819985	4.16970056476	NA	-1	COADREAD	2016-01-28	2007	NA	580	NA	NA	male	colon adenocarcinoma	0	stage i	m0	n0	t2	no	r0	clinical_pick_tier_1	NA	colon	0	80
84	TCGA-AA-3531	0.416191193895	4.73815172311	NA	1	COADREAD	2016-01-28	2007	NA	1035	NA	NA	female	colon adenocarcinoma	0	stage iia	m0	n0	t3	no	r0	clinical_pick_tier_1	NA	colon	0	75
85	TCGA-AA-3532	7.00375176014	4.38081947563	0.736994447778	-1	COADREAD	2016-01-28	2007	NA	882	NA	NA	male	colon adenocarcinoma	0	stage iia	m0	n0	t3	no	r0	clinical_pick_tier_1	NA	colon	0	63
86	TCGA-AA-3534	2.05762355848	4.86498838198	NA	1	COADREAD	2016-01-28	2007	NA	882	NA	NA	female	colon adenocarcinoma	0	stage iia	m0	n0	t3	no	r0	clinical_pick_tier_1	NA	colon	0	78
87	TCGA-AA-3538	8.41398876919	4.24406503667	-0.215412263621	-1	COADREAD	2016-01-28	2008	NA	791	NA	NA	female	colon adenocarcinoma	0	stage i	m0	n0	t2	no	r0	clinical_pick_tier_1	NA	colon	0	54
88	TCGA-AA-3542	8.66919050551	5.03256373644	NA	1	COADREAD	2016-01-28	2008	NA	395	NA	NA	male	colon adenocarcinoma	4	stage iiic	m0	n2	t3	no	r0	clinical_pick_tier_1	NA	colon	0	69
89	TCGA-AA-3543	4.77991629665	4.22352294813	8.49800547679	-1	COADREAD	2016-01-28	2008	NA	30	NA	NA	male	colon mucinous adenocarcinoma	0	stage i	m0	n0	t2	no	r0	clinical_pick_tier_1	NA	colon	0	84
90	TCGA-AA-3544	8.5667641718	5.16531705623	2.5803625961	1	COADREAD	2016-01-28	2008	NA	426	NA	NA	male	colon adenocarcinoma	0	stage i	m0	n0	t2	no	r0	clinical_pick_tier_1	NA	colon	0	68
91	TCGA-AA-3548	6.13376694521	5.44571015251	1.27578184088	1	COADREAD	2016-01-28	2008	NA	1034	NA	NA	female	colon adenocarcinoma	4	stage iiic	m0	n2	t3	no	r0	clinical_pick_tier_1	NA	colon	0	71
92	TCGA-AA-3549	5.13972733	2.72469392296	1.72469392296	-1	COADREAD	2016-01-28	2008	NA	639	NA	NA	male	colon adenocarcinoma	0	stage i	m0	n0	t2	yes	r0	clinical_pick_tier_1	NA	colon	0	69
93	TCGA-AA-3552	3.54716600046	5.73159057159	2.40966247671	1	COADREAD	2016-01-28	2008	396	NA	NA	NA	male	colon adenocarcinoma	10	stage iiic	m0	n2	t3	no	r0	clinical_pick_tier_1	NA	colon	1	85
94	TCGA-AA-3553	6.36446387591	4.43846585814	-0.205396985351	1	COADREAD	2016-01-28	2008	NA	730	NA	NA	female	colon adenocarcinoma	0	stage i	m0	n0	t2	no	r0	clinical_pick_tier_1	NA	colon	0	61
95	TCGA-AA-3554	7.21927018331	3.38919507718	8.56356581418	-1	COADREAD	2016-01-28	2008	NA	546	NA	NA	female	colon adenocarcinoma	0	stage iia	m0	n0	t3	no	r0	clinical_pick_tier_1	NA	colon	0	62
96	TCGA-AA-3555	1.1893501702	4.46239920466	2.18938180096	1	COADREAD	2016-01-28	2008	NA	911	NA	NA	female	colon mucinous adenocarcinoma	0	stage iia	m0	n0	t3	no	r0	clinical_pick_tier_1	NA	colon	0	81
97	TCGA-AA-3556	5.10531769433	3.78339379046	8.22633319163	-1	COADREAD	2016-01-28	2008	NA	700	NA	NA	male	NA	0	stage i	m0	n0	t2	no	r0	clinical_pick_tier_1	NA	colon	0	78
98	TCGA-AA-3560	6.13893321446	5.39047165389	2.33159057587	1	COADREAD	2016-01-28	2009	NA	608	NA	NA	female	colon adenocarcinoma	5	stage iiic	m0	n2	t3	no	r0	clinical_pick_tier_1	NA	colon	0	72
99	TCGA-AA-3561	7.1146814349	4.34416095413	0.256648389881	-1	COADREAD	2016-01-28	2009	NA	424	NA	NA	male	colon adenocarcinoma	NA	stage iia	m0	n0	t3	no	r0	clinical_pick_tier_1	NA	colon	0	72
100	TCGA-AA-3562	2.90238235056	4.70974278579	3.22431816388	1	COADREAD	2016-01-28	2008	NA	608	NA	NA	male	colon adenocarcinoma	7	stage iiic	m0	n2	t3	no	r0	clinical_pick_tier_1	NA	colon	0	82
101	TCGA-AA-3655	8.01767809865	2.69832962148	2.06091204959	-1	COADREAD	2016-01-28	2005	NA	1856	NA	NA	male	colon adenocarcinoma	0	stage ii	m0	n0	t3	no	r0	clinical_pick_tier_1	NA	colon	0	68
102	TCGA-AA-3660	7.36822182309	4.12029387304	1.27232185277	-1	COADREAD	2016-01-28	2005	NA	2375	NA	NA	female	colon adenocarcinoma	0	stage ii	m0	n0	t3	no	r0	clinical_pick_tier_1	NA	colon	0	51
103	TCGA-AA-3662	8.19307289193	4.57273811686	4.1056110366	1	COADREAD	2016-01-28	2005	NA	184	NA	NA	female	colon adenocarcinoma	4	stage iv	m1	n2	t4	no	r2	clinical_pick_tier_1	NA	colon	0	80
104	TCGA-AA-3663	5.56232486158	3.04295945482	4.75077263029	-1	COADREAD	2016-01-28	2005	NA	212	NA	NA	male	colon adenocarcinoma	0	stage ii	m0	n0	t3	no	r0	clinical_pick_tier_1	NA	colon	0	42
105	TCGA-AA-3664	7.28251949947	3.75200993084	5.48897124182	-1	COADREAD	2016-01-28	2005	NA	1643	NA	NA	female	colon adenocarcinoma	0	stage ii	m0	n0	t3	no	r0	clinical_pick_tier_1	NA	colon	0	74
106	TCGA-AA-3666	7.22561620289	4.54111830402	9.29854789165	1	COADREAD	2016-01-28	2005	61	NA	NA	NA	male	colon adenocarcinoma	2	stage iii	m0	n1	t3	NA	r0	clinical_pick_tier_1	NA	colon	1	68
107	TCGA-AA-3667	5.93309575252	5.83356058494	1.02623349116	1	COADREAD	2016-01-28	2005	NA	426	NA	NA	female	colon adenocarcinoma	0	stage i	m0	n0	t2	no	r0	clinical_pick_tier_1	NA	colon	0	36
108	TCGA-AA-3672	5.26997567862	5.26997567862	3.26997567862	1	COADREAD	2016-01-28	2006	NA	28	NA	NA	female	colon adenocarcinoma	4	stage iii	m0	n1	t3	no	r0	clinical_pick_tier_1	NA	colon	0	90
109	TCGA-AA-3673	7.86406044515	5.19110068062	NA	1	COADREAD	2016-01-28	2006	NA	1522	NA	NA	female	colon adenocarcinoma	0	stage ii	m0	n0	t3	no	r0	clinical_pick_tier_1	NA	colon	0	53
110	TCGA-AA-3675	5.64036931359	3.33002768894	-0.313835673939	-1	COADREAD	2016-01-28	2006	NA	1431	NA	NA	male	colon adenocarcinoma	0	stage ii	m0	n0	t3	no	r0	clinical_pick_tier_1	NA	colon	0	84
111	TCGA-AA-3678	5.08257060871	4.7855923987	2.8262332208	1	COADREAD	2016-01-28	2006	NA	1430	NA	NA	female	colon adenocarcinoma	1	stage iii	m0	n1	t2	no	r0	clinical_pick_tier_1	NA	colon	0	60
112	TCGA-AA-3679	5.07263320552	5.17954687835	NA	1	COADREAD	2016-01-28	2006	NA	457	NA	NA	male	colon adenocarcinoma	5	stage iv	m1	n2	t3	no	r2	clinical_pick_tier_1	NA	colon	0	59
113	TCGA-AA-3680	6.18439535627	4.55212495865	4.55212495865	1	COADREAD	2016-01-28	2006	335	NA	NA	NA	female	colon adenocarcinoma	12	stage iv	m1	n2	t4	no	r2	clinical_pick_tier_1	NA	colon	1	67
114	TCGA-AA-3681	4.90228104228	3.5803505352	8.1471682846	-1	COADREAD	2016-01-28	2006	NA	182	NA	NA	female	colon adenocarcinoma	2	stage iii	m0	n1	t3	no	r0	clinical_pick_tier_1	NA	colon	0	77
115	TCGA-AA-3684	5.06962054449	7.32596019784	4.22162191952	1	COADREAD	2016-01-28	2007	NA	0	NA	NA	female	colon mucinous adenocarcinoma	9	stage iv	m1	n2	t4	NA	r2	clinical_pick_tier_1	NA	colon	0	65
116	TCGA-AA-3685	7.63124400393	4.16121856808	NA	-1	COADREAD	2016-01-28	2007	NA	1127	NA	NA	male	colon adenocarcinoma	0	stage ii	m0	n0	t3	no	r0	clinical_pick_tier_1	NA	colon	0	69
117	TCGA-AA-3688	6.87722031913	4.65482503426	-0.389488908334	1	COADREAD	2016-01-28	2007	NA	578	NA	NA	male	colon adenocarcinoma	2	stage iv	m1	n1	t3	no	r2	clinical_pick_tier_1	NA	colon	0	80
118	TCGA-AA-3692	5.76507852801	4.65318616139	0.699018518626	1	COADREAD	2016-01-28	2008	1095	NA	NA	NA	female	colon mucinous adenocarcinoma	5	stage iv	m1	n2	t3	yes	r2	clinical_pick_tier_1	NA	colon	1	47
119	TCGA-AA-3693	8.25209912264	4.87012301709	NA	1	COADREAD	2016-01-28	2008	NA	0	NA	NA	female	colon adenocarcinoma	2	stage iv	m1	n1	t4	NA	r2	clinical_pick_tier_1	NA	colon	0	77
120	TCGA-AA-3696	5.52615960342	4.20423463918	NA	-1	COADREAD	2016-01-28	2009	153	NA	NA	NA	female	colon adenocarcinoma	1	stage iv	m1	n1	t3	no	r2	clinical_pick_tier_1	NA	colon	1	75
121	TCGA-AA-3697	4.30846281443	3.9523242466	0.308477376595	-1	COADREAD	2016-01-28	2003	NA	2587	NA	NA	male	colon adenocarcinoma	0	stage ii	m0	n0	t3	no	r0	clinical_pick_tier_1	NA	colon	0	77
122	TCGA-AA-3710	2.98564614972	3.87872534148	7.27632171523	-1	COADREAD	2016-01-28	2008	NA	821	NA	NA	female	colon adenocarcinoma	0	stage iia	m0	n0	t3	no	r0	clinical_pick_tier_1	NA	colon	0	80
123	TCGA-AA-3712	1.92398583409	3.75404301128	0.339023333373	-1	COADREAD	2016-01-28	2004	NA	0	NA	NA	male	colon adenocarcinoma	12	stage iii	m0	n2	t3	NA	r0	clinical_pick_tier_1	NA	colon	0	65
124	TCGA-AA-3713	5.58111921615	4.24163428745	5.05318520751	-1	COADREAD	2016-01-28	2005	NA	579	NA	NA	male	colon adenocarcinoma	0	stage iv	m1	n0	t3	yes	r2	clinical_pick_tier_1	NA	colon	0	68
125	TCGA-AA-3715	8.61932753513	5.45513978108	3.23275284077	1	COADREAD	2016-01-28	2006	579	NA	NA	NA	male	colon adenocarcinoma	0	stage ii	m0	n0	t3	no	r0	clinical_pick_tier_1	NA	colon	1	77
126	TCGA-AA-3811	7.75494627743	3.94025133599	1.71786831273	-1	COADREAD	2016-01-28	2007	306	NA	NA	NA	female	colon adenocarcinoma	5	stage iii	m0	n2	t3	no	r0	clinical_pick_tier_1	NA	colon	1	84
127	TCGA-AA-3812	5.07539143524	6.46770824675	1.07539571411	1	COADREAD	2016-01-28	2007	NA	1066	NA	NA	female	colon adenocarcinoma	0	stage iia	m0	n0	t3	no	r0	clinical_pick_tier_1	NA	colon	0	82
128	TCGA-AA-3814	2.63742476812	4.5305140231	-0.169906967867	1	COADREAD	2016-01-28	2007	NA	0	NA	NA	female	colon adenocarcinoma	0	stage iia	m0	n0	t3	NA	r0	clinical_pick_tier_1	NA	colon	0	85
129	TCGA-AA-3815	1.66784672105	3.98979297778	0.0828388147249	-1	COADREAD	2016-01-28	2007	NA	1005	NA	NA	female	colon adenocarcinoma	0	stage iia	m0	n0	t3	no	r0	clinical_pick_tier_1	NA	colon	0	65
130	TCGA-AA-3818	3.58301354658	4.43100777786	-0.323913165618	1	COADREAD	2016-01-28	2007	30	NA	NA	NA	female	colon adenocarcinoma	0	stage iia	m0	n0	t3	NA	r0	clinical_pick_tier_1	NA	colon	1	78
131	TCGA-AA-3819	4.191594233	4.31713037873	2.31713037873	-1	COADREAD	2016-01-28	2008	NA	761	NA	NA	female	colon adenocarcinoma	0	stage iia	m0	n0	t3	no	r0	clinical_pick_tier_1	NA	colon	0	41
132	TCGA-AA-3821	4.85083941966	3.15039720177	1.15042969819	-1	COADREAD	2016-01-28	2008	NA	31	NA	NA	female	colon mucinous adenocarcinoma	0	stage i	m0	n0	t2	no	r0	clinical_pick_tier_1	NA	colon	0	81
133	TCGA-AA-3831	3.75632947634	4.84379294558	0.756340152252	1	COADREAD	2016-01-28	2008	NA	547	NA	NA	male	colon adenocarcinoma	0	stage iia	m0	n0	t3	no	r0	clinical_pick_tier_1	NA	colon	0	66
134	TCGA-AA-3833	6.91934842583	2.76283778194	2.98524538591	-1	COADREAD	2016-01-28	2008	NA	485	NA	NA	female	colon adenocarcinoma	0	stage iia	m0	n0	t3	no	r0	clinical_pick_tier_1	NA	colon	0	63
135	TCGA-AA-3837	6.20024930747	4.68567669523	1.87833298493	1	COADREAD	2016-01-28	2008	NA	1186	NA	NA	male	colon mucinous adenocarcinoma	0	stage iia	m0	n0	t3	no	r0	clinical_pick_tier_1	NA	colon	0	67
136	TCGA-AA-3841	8.1065702684	5.5800248527	NA	1	COADREAD	2016-01-28	2009	NA	1124	NA	NA	male	colon adenocarcinoma	0	stage iia	m0	n0	t3	no	r0	clinical_pick_tier_1	NA	colon	0	66
137	TCGA-AA-3842	4.59997828254	3.09747595901	6.44325024322	-1	COADREAD	2016-01-28	2009	NA	1126	NA	NA	male	colon adenocarcinoma	2	stage iiia	m0	n1	t2	no	r0	clinical_pick_tier_1	NA	colon	0	51
138	TCGA-AA-3844	3.30123644077	4.37923972305	5.3407652005	-1	COADREAD	2016-01-28	2009	NA	454	NA	NA	female	colon adenocarcinoma	7	stage iiic	m0	n2	t3	yes	r0	clinical_pick_tier_1	NA	colon	0	78
139	TCGA-AA-3845	1.7099522707	4.51732609216	NA	1	COADREAD	2016-01-28	2009	0	NA	NA	NA	female	colon adenocarcinoma	0	stage iia	m0	n0	t3	NA	r0	clinical_pick_tier_1	NA	colon	1	86
140	TCGA-AA-3846	6.50788183342	4.40354723447	1.08161232286	-1	COADREAD	2016-01-28	2009	NA	518	NA	NA	female	colon adenocarcinoma	0	stage iia	m0	n0	t3	no	r0	clinical_pick_tier_1	NA	colon	0	74
141	TCGA-AA-3848	5.64281130027	5.49080756516	1.73591204219	1	COADREAD	2016-01-28	2009	306	NA	NA	NA	female	colon adenocarcinoma	6	stage iiic	m0	n2	t3	no	r0	clinical_pick_tier_1	NA	colon	1	82
142	TCGA-AA-3850	5.79498763215	4.79498763215	1.40266761095	1	COADREAD	2016-01-28	2009	0	NA	NA	NA	male	colon adenocarcinoma	0	stage i	m0	n0	t2	NA	r0	clinical_pick_tier_1	NA	colon	1	74
143	TCGA-AA-3851	8.65835574504	3.47392974564	2.33642622189	-1	COADREAD	2016-01-28	2009	NA	1006	NA	NA	male	colon adenocarcinoma	0	stage iia	m0	n0	t3	no	r0	clinical_pick_tier_1	NA	colon	0	74
144	TCGA-AA-3852	7.51618223269	4.90147031982	NA	1	COADREAD	2016-01-28	2009	0	NA	NA	NA	male	colon mucinous adenocarcinoma	0	stage iia	m0	n0	t3	NA	r0	clinical_pick_tier_1	NA	colon	1	88
145	TCGA-AA-3854	6.02011545147	3.93265650046	6.86811260502	-1	COADREAD	2016-01-28	2009	NA	1096	NA	NA	female	colon mucinous adenocarcinoma	0	stage i	m0	n0	t2	no	r0	clinical_pick_tier_1	NA	colon	0	71
146	TCGA-AA-3855	5.56074246323	4.59390946609	3.13448382151	1	COADREAD	2016-01-28	2009	NA	975	NA	NA	male	colon adenocarcinoma	0	stage i	m0	n0	t2	no	r0	clinical_pick_tier_1	NA	colon	0	72
147	TCGA-AA-3856	5.46147944729	4.67298533841	2.62858697747	1	COADREAD	2016-01-28	2009	NA	30	NA	NA	male	colon adenocarcinoma	0	stage iia	m0	n0	t3	NA	r0	clinical_pick_tier_1	NA	colon	0	59
148	TCGA-AA-3858	7.72913738524	4.57209536135	NA	1	COADREAD	2016-01-28	2009	NA	945	NA	NA	male	colon adenocarcinoma	0	stage i	m0	n0	t2	no	r0	clinical_pick_tier_1	NA	colon	0	67
149	TCGA-AA-3860	4.54573366503	2.60712906225	0.0221902396341	-1	COADREAD	2016-01-28	2009	NA	945	NA	NA	female	colon adenocarcinoma	2	stage iiib	m0	n1	t3	no	r0	clinical_pick_tier_1	NA	colon	0	53
150	TCGA-AA-3861	6.14560613376	2.33825324951	0.338224719989	-1	COADREAD	2016-01-28	2009	NA	914	NA	NA	male	colon adenocarcinoma	0	stage iia	m0	n0	t3	no	r0	clinical_pick_tier_1	NA	colon	0	72
151	TCGA-AA-3862	5.54257379825	2.82009724994	NA	-1	COADREAD	2016-01-28	2009	NA	914	NA	NA	male	colon adenocarcinoma	0	stage iia	m0	n0	t3	no	r0	clinical_pick_tier_1	NA	colon	0	82
152	TCGA-AA-3864	7.79853336342	2.69899630127	0.891652487934	-1	COADREAD	2016-01-28	2005	NA	1612	NA	NA	male	colon adenocarcinoma	0	stage ii	m0	n0	t3	no	r0	clinical_pick_tier_1	NA	colon	0	71
153	TCGA-AA-3866	1.41889155601	3.83392231068	1.83394254441	-1	COADREAD	2016-01-28	2006	NA	518	NA	NA	female	colon adenocarcinoma	0	stage i	m0	n0	t2	no	r0	clinical_pick_tier_1	NA	colon	0	78
154	TCGA-AA-3867	4.64903481554	3.87142970121	1.06405506441	-1	COADREAD	2016-01-28	2007	NA	731	NA	NA	male	colon adenocarcinoma	4	stage iv	m1	n2	t3	no	r2	clinical_pick_tier_1	NA	colon	0	74
155	TCGA-AA-3869	7.12306294735	4.55602469284	1.80111725822	1	COADREAD	2016-01-28	2009	822	NA	NA	NA	male	colon adenocarcinoma	14	stage iv	m1	n2	t4	no	r2	clinical_pick_tier_1	NA	colon	1	76
156	TCGA-AA-3870	10.1029799569	4.62339282917	3.40100235891	1	COADREAD	2016-01-28	2009	NA	912	NA	NA	female	colon adenocarcinoma	5	stage iv	m1	n2	t3	NA	r0	clinical_pick_tier_1	NA	colon	0	71
157	TCGA-AA-3872	9.64647824819	5.51532137683	NA	1	COADREAD	2016-01-28	2009	NA	0	NA	NA	male	colon adenocarcinoma	23	stage iv	m1	n2	t4	NA	r2	clinical_pick_tier_1	NA	colon	0	45
158	TCGA-AA-3875	4.85769740306	3.85769242726	NA	-1	COADREAD	2016-01-28	2007	NA	549	NA	NA	female	colon adenocarcinoma	0	stage i	m0	n0	t1	no	r0	clinical_pick_tier_1	NA	colon	0	78
159	TCGA-AA-3877	1.01342652698	4.18333564688	0.0133550586691	-1	COADREAD	2016-01-28	2007	NA	943	NA	NA	female	colon mucinous adenocarcinoma	0	stage i	m0	n0	t1	no	r0	clinical_pick_tier_1	NA	colon	0	83
160	TCGA-AA-3930	4.43774707957	1.63040547148	1.63040547148	-1	COADREAD	2016-01-28	2008	61	NA	NA	NA	male	colon adenocarcinoma	24	stage iv	m1	n2	t3	no	r2	clinical_pick_tier_1	NA	colon	1	66
161	TCGA-AA-3939	8.42238018979	2.66748343618	1.93051027261	-1	COADREAD	2016-01-28	2009	NA	395	NA	NA	male	colon adenocarcinoma	0	stage iia	m0	n0	t3	no	r0	clinical_pick_tier_1	NA	colon	0	83
162	TCGA-AA-3941	7.98840236803	4.75958197323	3.87506246816	1	COADREAD	2016-01-28	2010	NA	730	NA	NA	female	colon adenocarcinoma	3	stage iva	m1a	n1b	t4	no	r0	clinical_pick_tier_1	NA	colon	0	84
163	TCGA-AA-3947	6.21881215983	2.67448324999	4.08953204835	-1	COADREAD	2016-01-28	2009	NA	1004	NA	NA	female	colon mucinous adenocarcinoma	0	stage iib	m0	n0	t4	no	r0	clinical_pick_tier_1	NA	colon	0	60
164	TCGA-AA-3949	7.37848908097	4.59887729975	NA	1	COADREAD	2016-01-28	2009	NA	791	NA	NA	female	colon mucinous adenocarcinoma	3	stage iiib	m0	n1	t3	no	r0	clinical_pick_tier_1	NA	colon	0	87
165	TCGA-AA-3950	2.3603080848	3.3603080848	2.94527058552	-1	COADREAD	2016-01-28	2010	NA	730	NA	NA	female	colon mucinous adenocarcinoma	0	stage iia	m0	n0	t3	no	r0	clinical_pick_tier_1	NA	colon	0	79
166	TCGA-AA-3952	9.38536567438	4.32041246925	NA	-1	COADREAD	2016-01-28	2008	61	NA	NA	NA	male	colon adenocarcinoma	6	stage iiic	m0	n2	t3	NA	r0	clinical_pick_tier_1	NA	colon	1	68
167	TCGA-AA-3955	8.36235415991	3.94527058552	NA	-1	COADREAD	2016-01-28	2010	NA	638	NA	NA	male	colon adenocarcinoma	5	stage iiib	m0	n2a	t2	no	r0	clinical_pick_tier_1	NA	colon	0	38
168	TCGA-AA-3956	3.29572302454	4.41119572152	2.71074583235	1	COADREAD	2016-01-28	2007	NA	1035	NA	NA	male	colon adenocarcinoma	0	stage iia	m0	n0	t3	no	r0	clinical_pick_tier_1	NA	colon	0	65
169	TCGA-AA-3966	6.86767411372	5.11278769251	-0.209061186224	1	COADREAD	2016-01-28	2009	NA	61	NA	NA	female	colon mucinous adenocarcinoma	0	stage iia	m0	n0	t3	NA	NA	clinical_pick_tier_1	NA	colon	0	89
170	TCGA-AA-3968	3.77314184479	4.42521758207	1.96576581805	1	COADREAD	2016-01-28	2008	NA	669	NA	NA	female	colon adenocarcinoma	0	stage i	m0	n0	t2	no	r0	clinical_pick_tier_1	NA	colon	0	55
171	TCGA-AA-3970	4.1046972885	4.9120510126	2.91205580441	1	COADREAD	2016-01-28	2009	NA	1096	NA	NA	male	colon adenocarcinoma	0	stage iia	m0	n0	t3	no	r0	clinical_pick_tier_1	NA	colon	0	65
172	TCGA-AA-3971	1.67577077569	4.17826845997	1.67577077569	-1	COADREAD	2016-01-28	2007	NA	489	NA	NA	male	colon adenocarcinoma	2	stage iii	m0	n1	t3	no	r0	clinical_pick_tier_1	NA	colon	0	58
173	TCGA-AA-3972	7.25020270885	3.28057035613	1.69559300882	-1	COADREAD	2016-01-28	2008	NA	1551	NA	NA	male	colon adenocarcinoma	3	stage iv	m1	n1	t3	no	r2	clinical_pick_tier_1	NA	colon	0	72
174	TCGA-AA-3973	5.96502926909	5.13786824997	NA	1	COADREAD	2016-01-28	2007	NA	397	NA	NA	male	colon adenocarcinoma	3	stage iv	m1	n1	t4	no	r2	clinical_pick_tier_1	NA	colon	0	69
175	TCGA-AA-3975	5.43260536922	5.46913057717	0.147176426981	1	COADREAD	2016-01-28	2009	NA	1036	NA	NA	male	colon adenocarcinoma	0	stage i	m0	n0	t2	no	r0	clinical_pick_tier_1	NA	colon	0	80
176	TCGA-AA-3976	5.86058792646	3.58756901824	3.58756901824	-1	COADREAD	2016-01-28	2009	NA	791	NA	NA	male	colon adenocarcinoma	2	stage iiia	m0	n1	t2	no	r0	clinical_pick_tier_1	NA	colon	0	70
177	TCGA-AA-3977	7.00885324417	4.38081947563	NA	-1	COADREAD	2016-01-28	2009	NA	761	NA	NA	male	colon adenocarcinoma	0	NA	NA	n0	t2	no	NA	clinical_pick_tier_1	NA	colon	0	65
178	TCGA-AA-3979	7.75984957772	0.895690390464	NA	-1	COADREAD	2016-01-28	2010	NA	730	NA	NA	male	colon adenocarcinoma	0	stage iia	m0	n0	t3	no	r0	clinical_pick_tier_1	NA	colon	0	84
179	TCGA-AA-3980	6.6570311326	4.68302828127	3.04560023272	1	COADREAD	2016-01-28	2009	NA	822	NA	NA	female	colon adenocarcinoma	0	stage i	m0	n0	t2	no	NA	clinical_pick_tier_1	NA	colon	0	89
180	TCGA-AA-3982	5.15179794566	5.51952932434	5.84145490317	1	COADREAD	2016-01-28	2009	NA	822	NA	NA	male	colon adenocarcinoma	3	stage iiib	m0	n1	t3	no	NA	clinical_pick_tier_1	NA	colon	0	75
181	TCGA-AA-3986	2.87699817392	4.57743487072	1.87699817392	1	COADREAD	2016-01-28	2007	NA	580	NA	NA	male	colon adenocarcinoma	0	stage i	m0	n0	t2	no	r0	clinical_pick_tier_1	NA	colon	0	73
182	TCGA-AA-3989	0.0668125098999	4.71071828544	1.06688137856	1	COADREAD	2016-01-28	2009	242	NA	NA	NA	male	colon adenocarcinoma	5	stage iv	m1	n2	t3	no	r2	clinical_pick_tier_1	NA	colon	1	84
183	TCGA-AA-3994	7.01179751051	4.49722274064	1.10487337673	1	COADREAD	2016-01-28	2008	NA	822	NA	NA	male	colon mucinous adenocarcinoma	2	stage iiib	m0	n1	t3	no	r0	clinical_pick_tier_1	NA	colon	0	69
184	TCGA-AA-A004	7.2288186905	8.55074678538	6.2288186905	1	COADREAD	2016-01-28	2009	NA	424	NA	NA	male	colon adenocarcinoma	0	stage iia	m0	n0	t3	no	r0	clinical_pick_tier_1	NA	colon	0	76
185	TCGA-AA-A00A	NA	3.08773438182	NA	-1	COADREAD	2016-01-28	2009	NA	1157	NA	NA	male	colon adenocarcinoma	0	stage iia	m0	n0	t3	no	r0	clinical_pick_tier_1	NA	colon	0	80
186	TCGA-AA-A00D	7.9848707077	5.19759808438	4.49133363261	1	COADREAD	2016-01-28	2007	NA	578	NA	NA	male	colon adenocarcinoma	0	stage i	m0	n0	t2	no	r0	clinical_pick_tier_1	NA	colon	0	70
187	TCGA-AA-A00E	3.54793097629	4.13289758869	NA	-1	COADREAD	2016-01-28	2007	NA	913	NA	NA	male	colon adenocarcinoma	0	stage iia	m0	n0	t3	no	r0	clinical_pick_tier_1	NA	colon	0	65
188	TCGA-AA-A00F	5.52772720789	5.52772720789	3.2476237562	1	COADREAD	2016-01-28	2007	NA	1035	NA	NA	male	colon adenocarcinoma	7	stage iiic	m0	n2	t3	no	r0	clinical_pick_tier_1	NA	colon	0	66
189	TCGA-AA-A00J	7.47107931925	4.26392078981	0.176450439119	-1	COADREAD	2016-01-28	2009	NA	549	NA	NA	male	colon mucinous adenocarcinoma	2	stage iiib	m0	n1	t4	no	r0	clinical_pick_tier_1	NA	colon	0	80
190	TCGA-AA-A00K	6.98737089547	4.57708435291	0.329181015847	1	COADREAD	2016-01-28	2009	NA	549	NA	NA	male	colon adenocarcinoma	0	stage iia	m0	n0	t3	NA	r0	clinical_pick_tier_1	NA	colon	0	79
191	TCGA-AA-A00L	2.63487202316	4.12029387304	NA	-1	COADREAD	2016-01-28	2009	NA	1157	NA	NA	male	colon adenocarcinoma	0	stage iia	m0	n0	t3	no	r0	clinical_pick_tier_1	NA	colon	0	66
192	TCGA-AA-A00N	7.55550022424	4.21446678304	3.3075742446	-1	COADREAD	2016-01-28	2008	122	NA	NA	NA	male	colon mucinous adenocarcinoma	0	stage iib	m0	n0	t4	NA	r0	clinical_pick_tier_1	NA	colon	1	75
193	TCGA-AA-A00O	3.66461936656	6.30020244817	-0.142735555499	1	COADREAD	2016-01-28	2008	NA	822	NA	NA	female	colon adenocarcinoma	32	stage iiic	m0	n2	t3	no	r0	clinical_pick_tier_1	NA	colon	0	83
194	TCGA-AA-A00Q	4.60864959136	5.42578825115	NA	1	COADREAD	2016-01-28	2008	NA	1278	NA	NA	female	colon adenocarcinoma	1	stage iiib	m0	n1	t4	no	r0	clinical_pick_tier_1	NA	colon	0	66
195	TCGA-AA-A00R	9.88483339585	5.1552108736	8.45899341545	1	COADREAD	2016-01-28	2008	NA	30	NA	NA	female	colon adenocarcinoma	0	stage i	m0	n0	t2	NA	r0	clinical_pick_tier_1	NA	colon	0	64
196	TCGA-AA-A00U	7.54378893976	4.29186873495	2.62891354266	-1	COADREAD	2016-01-28	2009	NA	518	NA	NA	male	colon adenocarcinoma	0	stage iiib	m0	n1	t3	no	r0	clinical_pick_tier_1	NA	colon	0	50
197	TCGA-AA-A00W	4.71627759888	3.1313096099	NA	-1	COADREAD	2016-01-28	2008	NA	456	NA	NA	male	colon adenocarcinoma	0	stage i	m0	n0	t1	no	r0	clinical_pick_tier_1	NA	colon	0	80
198	TCGA-AA-A00Z	5.31664900443	4.57968099696	NA	1	COADREAD	2016-01-28	2008	NA	669	NA	NA	male	colon adenocarcinoma	0	stage iia	m0	n0	t3	no	r0	clinical_pick_tier_1	NA	colon	0	70
199	TCGA-AA-A010	6.4068172501	4.40681554978	3.18442312844	1	COADREAD	2016-01-28	2008	NA	1064	NA	NA	female	colon adenocarcinoma	0	stage iib	m0	n0	t4	no	r0	clinical_pick_tier_1	NA	colon	0	46
200	TCGA-AA-A017	3.15735097794	4.44686494523	-0.0126063644033	1	COADREAD	2016-01-28	2009	NA	457	NA	NA	female	colon adenocarcinoma	0	stage iia	m0	n0	t3	no	r0	clinical_pick_tier_1	NA	colon	0	57
201	TCGA-AA-A01C	4.28489903747	5.05043204241	2.96297464308	1	COADREAD	2016-01-28	2009	NA	457	NA	NA	male	colon adenocarcinoma	3	stage iiia	m0	n1	t2	no	r0	clinical_pick_tier_1	NA	colon	0	75
202	TCGA-AA-A01D	6.23168968046	4.52714542178	2.77226574088	1	COADREAD	2016-01-28	2009	334	NA	NA	NA	female	colon mucinous adenocarcinoma	12	stage iiic	m0	n2	t3	no	r0	clinical_pick_tier_1	NA	colon	1	47
203	TCGA-AA-A01F	0.267475871796	3.85247832364	NA	-1	COADREAD	2016-01-28	2009	NA	974	NA	NA	male	colon adenocarcinoma	2	stage iiib	m0	n1	t3	no	r0	clinical_pick_tier_1	NA	colon	0	72
204	TCGA-AA-A01G	7.10581005633	3.68259576906	1.80813788687	-1	COADREAD	2016-01-28	2009	NA	365	NA	NA	male	colon mucinous adenocarcinoma	0	stage iia	m0	n0	t3	no	r0	clinical_pick_tier_1	NA	colon	0	63
205	TCGA-AA-A01I	4.64037220596	3.49353205722	NA	-1	COADREAD	2016-01-28	2009	NA	943	NA	NA	male	colon adenocarcinoma	0	stage i	m0	n0	t2	no	r0	clinical_pick_tier_1	NA	colon	0	76
206	TCGA-AA-A01K	7.01471681419	5.42975319781	2.10782175591	1	COADREAD	2016-01-28	2009	NA	943	NA	NA	female	colon adenocarcinoma	4	stage iiic	m0	n2	t3	no	r0	clinical_pick_tier_1	NA	colon	0	74
207	TCGA-AA-A01P	4.29204549249	4.38933965201	7.08494760249	-1	COADREAD	2016-01-28	2003	1158	NA	NA	NA	female	colon adenocarcinoma	1	stage iii	m0	n1	t3	no	r0	clinical_pick_tier_1	NA	colon	1	80
208	TCGA-AA-A01Q	7.36517634688	5.98126130107	NA	1	COADREAD	2016-01-28	2003	NA	31	NA	NA	female	colon adenocarcinoma	0	stage ii	m0	n0	t3	NA	r0	clinical_pick_tier_1	NA	colon	0	48
209	TCGA-AA-A01R	7.98019956965	3.35292797809	NA	-1	COADREAD	2016-01-28	2004	NA	1065	NA	NA	male	colon mucinous adenocarcinoma	9	stage iii	m0	n2	t3	yes	r0	clinical_pick_tier_1	NA	colon	0	47
210	TCGA-AA-A01S	5.45175840773	2.99233338175	1.99233338175	-1	COADREAD	2016-01-28	2004	NA	31	NA	NA	female	colon adenocarcinoma	1	stage iii	m0	n1	t3	NA	r0	clinical_pick_tier_1	NA	colon	0	47
211	TCGA-AA-A01T	2.64611656393	2.96803543999	1.64611656393	-1	COADREAD	2016-01-28	2004	NA	1005	NA	NA	female	colon adenocarcinoma	1	stage iii	m0	n1	t3	no	r0	clinical_pick_tier_1	NA	colon	0	63
212	TCGA-AA-A01V	5.44901984968	5.32702981098	NA	1	COADREAD	2016-01-28	2004	NA	31	NA	NA	male	colon adenocarcinoma	0	stage i	m0	n0	t2	NA	r0	clinical_pick_tier_1	NA	colon	0	59
213	TCGA-AA-A01X	4.39423973491	4.8565873753	-0.0975790576846	1	COADREAD	2016-01-28	2004	NA	791	NA	NA	female	colon adenocarcinoma	2	stage iii	m0	n1	t2	no	rx	clinical_pick_tier_1	NA	colon	0	80
214	TCGA-AA-A01Z	3.30322547767	3.10159965484	0.779637944799	-1	COADREAD	2016-01-28	2004	NA	1126	NA	NA	male	colon adenocarcinoma	0	stage ii	m0	n0	t3	no	r0	clinical_pick_tier_1	NA	colon	0	68
215	TCGA-AA-A022	7.90638015195	3.54563483084	2.40814119082	-1	COADREAD	2016-01-28	2005	NA	0	NA	NA	female	colon adenocarcinoma	0	stage ii	m0	n0	t4	NA	r0	clinical_pick_tier_1	NA	colon	0	88
216	TCGA-AA-A024	7.83144026334	4.4544720365	8.54193371652	1	COADREAD	2016-01-28	2005	1188	NA	NA	NA	male	colon mucinous adenocarcinoma	0	stage ii	m0	n0	t3	no	r0	clinical_pick_tier_1	NA	colon	1	81
217	TCGA-AA-A029	7.85924528656	3.56856723807	NA	-1	COADREAD	2016-01-28	2006	NA	1581	NA	NA	male	colon adenocarcinoma	0	stage ii	m0	n0	t3	no	r0	clinical_pick_tier_1	NA	colon	0	67
218	TCGA-AA-A02E	6.34759302371	4.70373749827	1.7037208897	1	COADREAD	2016-01-28	2007	90	NA	NA	NA	female	colon adenocarcinoma	4	stage iv	m1	n1	t3	NA	r2	clinical_pick_tier_1	NA	colon	1	82
219	TCGA-AA-A02F	6.51332492719	3.97143319218	NA	-1	COADREAD	2016-01-28	2007	NA	1216	NA	NA	female	colon adenocarcinoma	1	stage iv	m1	n1	t3	no	r2	clinical_pick_tier_1	NA	colon	0	68
220	TCGA-AA-A02H	NA	4.49701191605	NA	1	COADREAD	2016-01-28	2007	61	NA	NA	NA	female	colon adenocarcinoma	6	stage iv	m1	n2	t3	NA	r2	clinical_pick_tier_1	NA	colon	1	74
221	TCGA-AA-A02J	3.31164842393	2.78112886385	NA	-1	COADREAD	2016-01-28	2008	153	NA	NA	NA	female	colon adenocarcinoma	0	stage iv	m1	n0	t3	NA	r2	clinical_pick_tier_1	NA	colon	1	70
222	TCGA-AA-A02K	6.83439772824	3.31334744645	NA	-1	COADREAD	2016-01-28	2009	426	NA	NA	NA	male	colon adenocarcinoma	7	stage iv	m1	n2	t4	no	r2	clinical_pick_tier_1	NA	colon	1	50
223	TCGA-AA-A02O	7.53106013265	5.1325110398	NA	1	COADREAD	2016-01-28	2005	NA	28	NA	NA	male	colon adenocarcinoma	0	stage ii	m0	n0	t3	NA	r0	clinical_pick_tier_1	NA	colon	0	82
224	TCGA-AA-A02R	-0.221623189092	3.86589902436	-0.221623189092	-1	COADREAD	2016-01-28	2006	670	NA	NA	NA	female	colon adenocarcinoma	0	stage iia	m0	n0	t3	NA	r0	clinical_pick_tier_1	NA	colon	1	84
225	TCGA-AA-A02W	8.82577863272	4.14821827215	2.01070823921	-1	COADREAD	2016-01-28	2006	NA	1247	NA	NA	female	colon adenocarcinoma	0	stage i	m0	n0	t2	no	r0	clinical_pick_tier_1	NA	colon	0	73
226	TCGA-AA-A02Y	-0.220950447163	3.10097764772	1.36401205356	-1	COADREAD	2016-01-28	2007	NA	1216	NA	NA	male	colon adenocarcinoma	0	stage i	m0	n0	t2	no	r0	clinical_pick_tier_1	NA	colon	0	73
227	TCGA-AA-A03F	7.34822445068	2.49023637235	4.66016993266	-1	COADREAD	2016-01-28	2004	549	NA	NA	NA	female	colon mucinous adenocarcinoma	4	stage iii	m0	n2	t3	no	r0	clinical_pick_tier_1	NA	colon	1	90
228	TCGA-AA-A03J	4.03550074758	4.2419545576	NA	-1	COADREAD	2016-01-28	2004	NA	1246	NA	NA	female	colon adenocarcinoma	0	stage i	m0	n0	t2	no	r0	clinical_pick_tier_1	NA	colon	0	65
229	TCGA-AD-5900	NA	4.09729053672	2.22280456105	-1	COADREAD	2016-01-28	2010	NA	370	NA	not hispanic or latino	male	colon mucinous adenocarcinoma	0	stage i	mx	n0	t2	no	r0	clinical_pick_tier_1	NA	colon	0	67
230	TCGA-AD-6548	3.61543983974	3.66274099794	-1.29159201652	-1	COADREAD	2016-01-28	2011	NA	650	NA	not hispanic or latino	female	colon adenocarcinoma	0	stage i	m0	n0	t2	no	r0	clinical_pick_tier_1	NA	colon	0	81
231	TCGA-AD-6888	1.5708029201	1.8927018762	1.8927018762	-1	COADREAD	2016-01-28	2010	472	NA	NA	not hispanic or latino	male	colon adenocarcinoma	2	stage iiib	m0	n1b	t3	no	r0	clinical_pick_tier_1	NA	colon	1	73
232	TCGA-AD-6889	NA	1.35625651637	-0.965784284662	-1	COADREAD	2016-01-28	2005	2532	NA	NA	NA	male	colon adenocarcinoma	0	stage iia	m0	n0	t3	no	r0	clinical_pick_tier_1	NA	colon	1	NA
233	TCGA-AD-6890	1.8262332208	4.59882371699	-0.758769964485	1	COADREAD	2016-01-28	2010	NA	746	NA	NA	male	colon adenocarcinoma	0	NA	mx	n0	t1	no	NA	clinical_pick_tier_1	NA	colon	0	65
234	TCGA-AD-6895	6.65242769601	4.94008685962	NA	1	COADREAD	2016-01-28	2011	NA	763	NA	not hispanic or latino	male	colon adenocarcinoma	1	stage iiib	m0	n1a	t3	no	r0	clinical_pick_tier_1	NA	colon	0	84
235	TCGA-AD-6899	7.59106524932	6.34812085539	0.508935661864	1	COADREAD	2016-01-28	2011	176	NA	NA	NA	male	colon mucinous adenocarcinoma	17	stage iiic	mx	n2b	t4a	no	NA	clinical_pick_tier_1	NA	colon	1	84
236	TCGA-AD-6901	4.85694088489	4.77601974065	NA	1	COADREAD	2016-01-28	2011	682	NA	NA	NA	male	colon adenocarcinoma	0	NA	mx	n0	t3	no	NA	clinical_pick_tier_1	NA	colon	1	78
237	TCGA-AD-6963	6.65946936425	2.94897455428	0.0745054363636	-1	COADREAD	2016-01-28	2011	NA	834	NA	NA	male	colon adenocarcinoma	0	NA	mx	n0	t3	no	NA	clinical_pick_tier_1	NA	colon	0	58
238	TCGA-AD-6964	6.12779421213	6.3221733322	NA	1	COADREAD	2016-01-28	2011	331	NA	NA	not hispanic or latino	male	colon adenocarcinoma	0	NA	NA	n2b	t4a	no	NA	clinical_pick_tier_1	NA	colon	1	58
239	TCGA-AD-6965	7.23674516358	5.23674516358	-0.953159745797	1	COADREAD	2016-01-28	2011	NA	805	NA	not hispanic or latino	male	colon adenocarcinoma	11	stage iiic	m0	n2b	t4a	no	r1	clinical_pick_tier_1	NA	colon	0	62
240	TCGA-AD-A5EJ	4.74432796482	2.54794331129	1.2848694331	-1	COADREAD	2016-01-28	2012	NA	0	NA	not hispanic or latino	female	colon adenocarcinoma	0	stage iia	mx	n0	t3	NA	r0	clinical_pick_tier_1	NA	colon	0	74
241	TCGA-AD-A5EK	6.57595214265	5.05889224636	NA	1	COADREAD	2016-01-28	2012	NA	500	NA	not hispanic or latino	male	colon adenocarcinoma	0	stage i	mx	n0	t2	no	r0	clinical_pick_tier_1	NA	colon	0	51
242	TCGA-AF-2687	NA	4.81234932741	NA	1	COADREAD	2016-01-28	2009	NA	1427	NA	not hispanic or latino	male	rectal adenocarcinoma	6	stage iiic	m0	n2	t3	yes	r0	clinical_pick_tier_1	NA	rectum	0	57
243	TCGA-AF-2690	5.2807856145	6.19224940966	NA	1	COADREAD	2016-01-28	2009	524	NA	NA	not hispanic or latino	female	rectal adenocarcinoma	3	stage iiic	m0	n2	t3	no	r0	clinical_pick_tier_1	NA	rectum	1	76
244	TCGA-AF-2691	3.01029647285	5.36393148122	NA	1	COADREAD	2016-01-28	2009	NA	1309	NA	not hispanic or latino	female	rectal adenocarcinoma	0	stage i	m0	n0	t1	no	r0	clinical_pick_tier_1	NA	rectum	0	48
245	TCGA-AF-2692	4.465217014	4.0057862118	NA	-1	COADREAD	2016-01-28	2009	NA	412	NA	not hispanic or latino	female	NA	0	stage iia	m0	n0	t3	no	r0	clinical_pick_tier_1	NA	NA	0	54
246	TCGA-AF-2693	1.11356715705	4.25106765015	4.18395489746	-1	COADREAD	2016-01-28	2009	NA	1155	NA	not hispanic or latino	male	NA	0	stage i	mx	n0	t2	no	NA	clinical_pick_tier_1	NA	NA	0	75
247	TCGA-AF-3400	7.66395510204	3.29937655196	4.78480756605	-1	COADREAD	2016-01-28	2009	NA	1049	NA	not hispanic or latino	male	rectal mucinous adenocarcinoma	0	stage iia	m0	n0	t3	yes	r0	clinical_pick_tier_1	NA	rectum	0	54
248	TCGA-AF-3911	7.47273875907	3.86607712631	-1.59335449233	-1	COADREAD	2016-01-28	2009	NA	1148	NA	not hispanic or latino	male	rectal adenocarcinoma	9	stage iiic	mx	n2	t3	yes	NA	clinical_pick_tier_1	NA	rectum	0	48
249	TCGA-AF-3913	6.20459461842	4.66617712555	NA	1	COADREAD	2016-01-28	2009	316	NA	NA	not hispanic or latino	male	rectal adenocarcinoma	1	stage iv	m1	n1	t3	no	r0	clinical_pick_tier_1	NA	rectum	1	60
250	TCGA-AF-4110	6.30546899153	5.43605187361	1.73560882305	1	COADREAD	2016-01-28	2010	NA	912	NA	not hispanic or latino	male	NA	21	stage iva	mx	n2b	t4a	no	r0	clinical_pick_tier_1	NA	NA	0	77
251	TCGA-AF-5654	NA	3.87675266982	NA	-1	COADREAD	2016-01-28	2010	512	NA	257	not hispanic or latino	female	rectal adenocarcinoma	0	stage i	m0	n0	t2	no	r0	clinical_pick_tier_1	NA	rectum	1	73
252	TCGA-AF-6136	5.89901607428	3.41662359163	3.02959423294	-1	COADREAD	2016-01-28	2011	NA	741	NA	not hispanic or latino	female	rectal adenocarcinoma	2	stage iiib	mx	n1b	t3	yes	NA	clinical_pick_tier_1	NA	rectum	0	72
253	TCGA-AF-6655	1.17868277567	3.5710214422	-0.821380957467	-1	COADREAD	2016-01-28	2010	NA	609	NA	not hispanic or latino	male	rectal adenocarcinoma	2	stage iiia	m0	n1	t2	no	r0	clinical_pick_tier_1	NA	rectum	0	66
254	TCGA-AF-6672	6.27280331781	3.80813788687	3.74924462695	-1	COADREAD	2016-01-28	2011	NA	748	NA	not hispanic or latino	male	rectal adenocarcinoma	18	stage iv	mx	n2b	t4a	yes	NA	clinical_pick_tier_1	NA	rectum	0	43
255	TCGA-AF-A56K	4.09867220267	6.23444575458	NA	1	COADREAD	2016-01-28	2006	NA	2635	NA	not hispanic or latino	male	rectal adenocarcinoma	0	stage iia	m0	n0	t3	no	r0	clinical_pick_tier_1	NA	rectum	0	56
256	TCGA-AF-A56L	5.03695163365	4.4766538685	NA	1	COADREAD	2016-01-28	2008	NA	2007	NA	NA	female	rectal adenocarcinoma	10	stage iiic	m0	n2	t3	no	rx	clinical_pick_tier_1	NA	rectum	0	48
257	TCGA-AF-A56N	NA	4.80226043773	NA	1	COADREAD	2016-01-28	2012	NA	360	NA	not hispanic or latino	female	rectal adenocarcinoma	0	stage iia	m0	n0	t3	yes	r0	clinical_pick_tier_1	NA	rectum	0	47
258	TCGA-AG-3574	4.22495865003	5.08056813162	-0.16731248356	1	COADREAD	2016-01-28	2005	1096	NA	NA	NA	female	rectal adenocarcinoma	0	stage ii	m0	n0	t3	no	r0	clinical_pick_tier_1	NA	rectum	1	89
259	TCGA-AG-3575	8.75597645942	-0.0253238557984	NA	-1	COADREAD	2016-01-28	2006	NA	365	NA	NA	male	rectal adenocarcinoma	0	stage ii	m0	n0	t3	no	r0	clinical_pick_tier_1	NA	rectum	0	51
260	TCGA-AG-3578	7.28379493843	4.20850945637	NA	-1	COADREAD	2016-01-28	2007	NA	974	NA	NA	female	rectal mucinous adenocarcinoma	0	stage iia	m0	n0	t3	no	r0	clinical_pick_tier_1	NA	rectum	0	76
261	TCGA-AG-3580	0.029134804053	4.55270905443	1.02913480405	1	COADREAD	2016-01-28	2007	NA	244	NA	NA	male	rectal adenocarcinoma	0	stage i	m0	n0	t1	no	r0	clinical_pick_tier_1	NA	rectum	0	67
262	TCGA-AG-3581	4.29475306645	4.78017884352	1.38785879551	1	COADREAD	2016-01-28	2007	NA	215	NA	NA	male	rectal adenocarcinoma	0	stage i	m0	n0	t2	no	r0	clinical_pick_tier_1	NA	rectum	0	63
263	TCGA-AG-3582	5.21303615492	3.15414570711	0.569199412534	-1	COADREAD	2016-01-28	2007	1096	NA	NA	NA	male	rectal adenocarcinoma	1	stage iv	m1	n1	t3	no	r2	clinical_pick_tier_1	NA	rectum	1	75
264	TCGA-AG-3583	4.08151006812	3.49655182816	1.17459816853	-1	COADREAD	2016-01-28	2008	610	NA	NA	NA	male	rectal mucinous adenocarcinoma	9	stage iv	m1	n2	t3	no	r2	clinical_pick_tier_1	NA	rectum	1	66
265	TCGA-AG-3584	7.24808411329	5.00260801761	NA	1	COADREAD	2016-01-28	2008	730	NA	NA	NA	male	rectal adenocarcinoma	20	stage iv	m1	n2	t3	no	r2	clinical_pick_tier_1	NA	rectum	1	60
266	TCGA-AG-3586	6.20968339866	3.97264670757	NA	-1	COADREAD	2016-01-28	2006	NA	31	NA	NA	female	NA	4	stage iii	m0	n2	t3	NA	r0	clinical_pick_tier_1	NA	rectum	0	72
267	TCGA-AG-3587	1.87656605875	5.14957235994	NA	1	COADREAD	2016-01-28	2007	NA	1400	NA	NA	male	rectal adenocarcinoma	0	stage i	m0	n0	t2	yes	r0	clinical_pick_tier_1	NA	rectum	0	65
268	TCGA-AG-3591	8.80396156718	3.36268028105	2.9476474568	-1	COADREAD	2016-01-28	2007	NA	1035	NA	NA	female	rectal adenocarcinoma	0	stage iia	m0	n0	t3	yes	r0	clinical_pick_tier_1	NA	rectum	0	66
269	TCGA-AG-3592	4.13935488693	4.00184726987	1.1653652991	-1	COADREAD	2016-01-28	2007	NA	1035	NA	NA	male	rectal adenocarcinoma	0	stage iia	m0	n0	t3	no	r0	clinical_pick_tier_1	NA	rectum	0	68
270	TCGA-AG-3593	3.50934114108	5.29783336841	NA	1	COADREAD	2016-01-28	2007	NA	1035	NA	NA	female	rectal adenocarcinoma	0	stage iia	m0	n0	t3	yes	r0	clinical_pick_tier_1	NA	rectum	0	72
271	TCGA-AG-3594	8.14065137159	5.87216142031	10.9780235499	1	COADREAD	2016-01-28	2007	61	NA	NA	NA	male	rectal mucinous adenocarcinoma	0	stage iia	m0	n0	t3	no	r0	clinical_pick_tier_1	NA	rectum	1	77
272	TCGA-AG-3598	6.54805740501	4.06693302789	0.481918877835	-1	COADREAD	2016-01-28	2007	NA	1522	NA	NA	male	rectal adenocarcinoma	0	stage iia	m0	n0	t3	no	r0	clinical_pick_tier_1	NA	rectum	0	69
273	TCGA-AG-3599	5.62842366715	3.95600087704	5.38226260511	-1	COADREAD	2016-01-28	2007	NA	366	NA	NA	male	NA	0	stage i	m0	n0	t2	no	r0	clinical_pick_tier_1	NA	rectum	0	70
274	TCGA-AG-3600	9.39627553516	3.49596372447	0.0364681670693	-1	COADREAD	2016-01-28	2007	NA	184	NA	NA	male	rectal adenocarcinoma	31	stage iiic	m0	n2	t3	yes	r0	clinical_pick_tier_1	NA	rectum	0	62
275	TCGA-AG-3601	4.95128471497	4.13185284596	NA	-1	COADREAD	2016-01-28	2007	NA	0	NA	NA	male	rectal adenocarcinoma	2	stage iiib	m0	n1	t4	NA	r2	clinical_pick_tier_1	NA	rectum	0	68
276	TCGA-AG-3602	6.1323979341	3.04493612113	0.459956139654	-1	COADREAD	2016-01-28	2007	NA	0	NA	NA	female	rectal adenocarcinoma	5	stage iiic	m0	n2	t3	NA	r0	clinical_pick_tier_1	NA	rectum	0	66
277	TCGA-AG-3605	5.16912729119	3.77057536306	1.31115431544	-1	COADREAD	2016-01-28	2008	NA	30	NA	NA	female	rectal adenocarcinoma	3	stage iv	m1	n1	t3	NA	r2	clinical_pick_tier_1	NA	rectum	0	85
278	TCGA-AG-3608	3.00111765562	4.80846742918	NA	1	COADREAD	2016-01-28	2008	NA	485	NA	NA	female	rectal adenocarcinoma	0	stage iia	m0	n0	t3	no	r0	clinical_pick_tier_1	NA	rectum	0	79
279	TCGA-AG-3609	2.99506838381	4.94259426188	3.99505933606	1	COADREAD	2016-01-28	2008	NA	608	NA	NA	female	rectal adenocarcinoma	4	stage iiic	m0	n2	t3	no	r0	clinical_pick_tier_1	NA	rectum	0	65
280	TCGA-AG-3611	6.45744326454	3.40682235105	NA	-1	COADREAD	2016-01-28	2009	NA	424	31	NA	male	rectal adenocarcinoma	0	stage iia	m0	n0	t3	no	r0	clinical_pick_tier_1	NA	rectum	0	72
281	TCGA-AG-3612	8.44097212462	5.15557115116	NA	1	COADREAD	2016-01-28	2009	NA	608	NA	NA	female	rectal adenocarcinoma	1	stage iiib	m0	n1	t3	no	r0	clinical_pick_tier_1	NA	rectum	0	55
282	TCGA-AG-3725	4.31092173523	3.61430936706	4.18259696209	-1	COADREAD	2016-01-28	2005	NA	638	NA	NA	female	rectal adenocarcinoma	5	stage iii	m0	n2	t3	no	r0	clinical_pick_tier_1	NA	rectum	0	90
283	TCGA-AG-3726	4.75675645131	6.16392938332	NA	1	COADREAD	2016-01-28	2006	NA	243	NA	NA	female	rectal adenocarcinoma	0	stage i	m0	n0	t2	no	r0	clinical_pick_tier_1	NA	rectum	0	63
284	TCGA-AG-3727	6.49958442473	6.31402939684	NA	1	COADREAD	2016-01-28	2006	NA	30	NA	NA	female	rectal adenocarcinoma	2	stage iii	m0	n1	t3	NA	r0	clinical_pick_tier_1	NA	rectum	0	78
285	TCGA-AG-3728	5.43032207595	6.71043176639	1.03801469019	1	COADREAD	2016-01-28	2006	NA	912	NA	NA	male	rectal adenocarcinoma	3	stage iiib	m0	n1	t3	no	r0	clinical_pick_tier_1	NA	rectum	0	73
286	TCGA-AG-3731	3.19773960601	4.34069755985	-1.38722289471	-1	COADREAD	2016-01-28	2004	NA	1126	NA	NA	male	rectal adenocarcinoma	3	stage iv	m1	n1	t3	no	r2	clinical_pick_tier_1	NA	rectum	0	65
287	TCGA-AG-3732	1.44418997638	4.2515373243	2.76610746746	-1	COADREAD	2016-01-28	2005	NA	1003	NA	NA	female	rectal adenocarcinoma	0	stage i	m0	n0	t2	no	r0	clinical_pick_tier_1	NA	rectum	0	78
288	TCGA-AG-3742	5.32333764049	4.48934383204	1.55075294087	1	COADREAD	2016-01-28	2004	NA	30	NA	NA	female	rectal adenocarcinoma	0	stage i	m0	n0	t1	NA	r0	clinical_pick_tier_1	NA	rectum	0	85
289	TCGA-AG-3878	3.93029263515	6.27606297308	0.345282817594	1	COADREAD	2016-01-28	2007	NA	30	NA	NA	male	rectal adenocarcinoma	0	stage i	m0	n0	t2	NA	r0	clinical_pick_tier_1	NA	rectum	0	64
290	TCGA-AG-3881	9.54116071219	5.81484262421	6.81484262421	1	COADREAD	2016-01-28	2008	NA	579	NA	NA	female	NA	0	stage iia	m0	n0	t3	no	NA	clinical_pick_tier_1	NA	rectum	0	83
291	TCGA-AG-3882	5.92139110306	6.99177918405	NA	1	COADREAD	2016-01-28	2008	NA	608	NA	NA	female	rectal adenocarcinoma	0	stage i	m0	n0	t2	no	r0	clinical_pick_tier_1	NA	rectum	0	66
292	TCGA-AG-3883	4.8247729438	4.18734019504	NA	-1	COADREAD	2016-01-28	2008	NA	31	NA	NA	male	rectal adenocarcinoma	0	stage i	m0	n0	t2	NA	r0	clinical_pick_tier_1	NA	rectum	0	69
293	TCGA-AG-3885	7.13409975157	5.32674585658	9.77520564394	1	COADREAD	2016-01-28	2008	NA	546	NA	NA	female	rectal adenocarcinoma	3	stage iiib	m0	n1	t3	yes	r0	clinical_pick_tier_1	NA	rectum	0	71
294	TCGA-AG-3887	8.00194407366	4.98758918589	NA	1	COADREAD	2016-01-28	2009	NA	1124	NA	NA	male	rectal mucinous adenocarcinoma	0	stage iia	m0	n0	t3	yes	r0	clinical_pick_tier_1	NA	rectum	0	68
295	TCGA-AG-3890	7.23934839269	6.22652394313	1.41916131443	1	COADREAD	2016-01-28	2009	NA	518	NA	NA	male	rectal adenocarcinoma	0	stage i	m0	n0	t2	no	r0	clinical_pick_tier_1	NA	rectum	0	62
296	TCGA-AG-3892	7.28672223564	3.36918727037	4.52118896761	-1	COADREAD	2016-01-28	2009	NA	396	NA	NA	female	rectal adenocarcinoma	0	stage i	m0	n0	t1	no	r0	clinical_pick_tier_1	NA	rectum	0	57
297	TCGA-AG-3893	8.51710676515	5.29335944763	1.04544297076	1	COADREAD	2016-01-28	2009	NA	1065	NA	NA	male	rectal adenocarcinoma	1	stage iiib	m0	n1	t3	no	r0	clinical_pick_tier_1	NA	rectum	0	74
298	TCGA-AG-3894	4.75332640989	4.56890159562	NA	1	COADREAD	2016-01-28	2009	NA	426	NA	NA	male	rectal adenocarcinoma	0	stage iia	m0	n0	t3	yes	r0	clinical_pick_tier_1	NA	rectum	0	65
299	TCGA-AG-3896	5.59655057118	5.15842993968	1.78918670438	1	COADREAD	2016-01-28	2009	NA	31	NA	NA	female	rectal adenocarcinoma	0	stage i	m0	n0	t2	NA	r0	clinical_pick_tier_1	NA	rectum	0	85
300	TCGA-AG-3898	5.91304257702	4.6803806231	NA	1	COADREAD	2016-01-28	2006	NA	1461	NA	NA	male	rectal adenocarcinoma	0	stage iia	m0	n0	t3	no	r0	clinical_pick_tier_1	NA	rectum	0	61
301	TCGA-AG-3901	6.64055007553	5.95907923928	0.231186613228	1	COADREAD	2016-01-28	2007	NA	761	NA	NA	female	rectal mucinous adenocarcinoma	2	stage iiib	m0	n1	t3	no	r0	clinical_pick_tier_1	NA	rectum	0	67
302	TCGA-AG-3902	9.07036598052	4.83282926783	2.28030309414	1	COADREAD	2016-01-28	2007	NA	974	NA	NA	male	rectal adenocarcinoma	0	stage iia	m0	n0	t3	no	r0	clinical_pick_tier_1	NA	rectum	0	61
303	TCGA-AG-3909	2.1584986103	5.15851476762	1.15853092476	1	COADREAD	2016-01-28	2008	NA	608	NA	NA	female	rectal adenocarcinoma	3	stage iiib	m0	n1	t3	no	r0	clinical_pick_tier_1	NA	rectum	0	69
304	TCGA-AG-3999	8.54180675	5.34409702425	2.02215472233	1	COADREAD	2016-01-28	2008	NA	853	NA	NA	female	rectal adenocarcinoma	20	stage iiic	m0	n2	t3	no	r0	clinical_pick_tier_1	NA	rectum	0	61
305	TCGA-AG-4001	-0.0689977984819	5.10091038765	NA	1	COADREAD	2016-01-28	2009	NA	1096	NA	NA	female	rectal adenocarcinoma	0	stage iia	m0	n0	t3	no	r0	clinical_pick_tier_1	NA	rectum	0	74
306	TCGA-AG-4005	7.48579148022	4.43949681311	1.5009040067	1	COADREAD	2016-01-28	2007	NA	427	NA	NA	male	rectal adenocarcinoma	7	stage iv	m1	n2	t3	no	r0	clinical_pick_tier_1	NA	rectum	0	64
307	TCGA-AG-4007	5.02370335223	4.26881612725	2.26882361121	-1	COADREAD	2016-01-28	2007	NA	31	NA	NA	male	rectal adenocarcinoma	5	stage iv	m1	n2	t4	NA	r2	clinical_pick_tier_1	NA	rectum	0	86
308	TCGA-AG-4008	7.66610112434	5.43580192038	0.150429698194	1	COADREAD	2016-01-28	2008	NA	518	NA	NA	male	rectal adenocarcinoma	0	stage iia	m0	n0	t3	no	r0	clinical_pick_tier_1	NA	rectum	0	63
309	TCGA-AG-4015	5.81996956493	4.28391436626	1.54695617814	-1	COADREAD	2016-01-28	2009	NA	0	NA	NA	female	rectal adenocarcinoma	0	stage iia	m0	n0	t3	NA	r0	clinical_pick_tier_1	NA	rectum	0	85
310	TCGA-AG-4021	8.14278560274	2.82085291381	2.66040385529	-1	COADREAD	2016-01-28	2005	121	NA	NA	NA	female	rectal adenocarcinoma	5	stage iv	m1	n2	t3	no	r2	clinical_pick_tier_1	NA	rectum	1	84
311	TCGA-AG-4022	2.52348668305	5.6432183776	0.407950917239	1	COADREAD	2016-01-28	2006	NA	1400	NA	NA	female	rectal adenocarcinoma	0	stage ii	m0	n0	t3	yes	r0	clinical_pick_tier_1	NA	rectum	0	59
312	TCGA-AG-A002	8.04548665636	0.212631589721	NA	-1	COADREAD	2016-01-28	2009	NA	638	NA	NA	male	rectal adenocarcinoma	0	stage i	m0	n0	t2	no	r0	clinical_pick_tier_1	NA	rectum	0	35
313	TCGA-AG-A008	7.35927956484	4.1222419993	5.44416678046	-1	COADREAD	2016-01-28	2009	NA	424	NA	NA	female	rectal mucinous adenocarcinoma	0	stage i	m0	n0	t2	no	r0	clinical_pick_tier_1	NA	rectum	0	50
314	TCGA-AG-A00C	5.56583780804	3.15080335448	0.565792121472	-1	COADREAD	2016-01-28	2007	NA	183	NA	NA	female	rectal adenocarcinoma	1	stage iiib	m0	n1	t3	yes	r0	clinical_pick_tier_1	NA	rectum	0	49
315	TCGA-AG-A00H	5.56917814194	3.91710708861	2.43167644139	-1	COADREAD	2016-01-28	2008	NA	790	NA	NA	male	rectal adenocarcinoma	0	stage iia	m0	n0	t3	yes	r0	clinical_pick_tier_1	NA	rectum	0	75
316	TCGA-AG-A00Y	8.03504704628	3.68712789307	NA	-1	COADREAD	2016-01-28	2008	NA	700	NA	NA	male	rectal adenocarcinoma	0	stage iia	m0	n0	t3	no	r0	clinical_pick_tier_1	NA	rectum	0	68
317	TCGA-AG-A011	4.62059813963	4.82223557053	0.298658315565	1	COADREAD	2016-01-28	2009	NA	1126	NA	NA	male	rectal adenocarcinoma	0	stage iia	m0	n0	t3	no	r0	clinical_pick_tier_1	NA	rectum	0	80
318	TCGA-AG-A014	9.37701548219	3.13622420427	NA	-1	COADREAD	2016-01-28	2009	NA	485	NA	NA	male	rectal adenocarcinoma	0	stage i	m0	n0	t2	NA	r0	clinical_pick_tier_1	NA	rectum	0	86
319	TCGA-AG-A015	6.07586631207	3.05032755356	NA	-1	COADREAD	2016-01-28	2009	NA	1096	NA	NA	female	rectal adenocarcinoma	0	stage i	m0	n0	t1	no	r0	clinical_pick_tier_1	NA	rectum	0	64
320	TCGA-AG-A016	3.98295707918	3.4975229528	3.17560443812	-1	COADREAD	2016-01-28	2009	NA	276	NA	NA	male	rectal adenocarcinoma	4	stage iv	m1	n2	t3	no	r2	clinical_pick_tier_1	NA	rectum	0	55
321	TCGA-AG-A01J	7.61938733181	4.37146128573	NA	-1	COADREAD	2016-01-28	2009	NA	31	NA	NA	female	rectal adenocarcinoma	0	stage iia	m0	n0	t3	NA	r0	clinical_pick_tier_1	NA	rectum	0	59
322	TCGA-AG-A01L	5.52460596397	4.21794413089	-0.0300298988407	-1	COADREAD	2016-01-28	2009	NA	0	NA	NA	male	rectal adenocarcinoma	2	stage iiib	m0	n1	t3	NA	r0	clinical_pick_tier_1	NA	rectum	0	58
323	TCGA-AG-A01N	3.97994301491	4.62379664462	-0.0200478420483	1	COADREAD	2016-01-28	2009	NA	943	NA	NA	female	rectal adenocarcinoma	0	stage iv	m1	n0	t2	no	r2	clinical_pick_tier_1	NA	rectum	0	68
324	TCGA-AG-A01W	6.10780292886	3.17491769524	NA	-1	COADREAD	2016-01-28	2004	NA	0	NA	NA	female	rectal adenocarcinoma	0	stage ii	m0	n0	t3	NA	r0	clinical_pick_tier_1	NA	rectum	0	67
325	TCGA-AG-A01Y	5.11136105742	2.52639438318	NA	-1	COADREAD	2016-01-28	2004	NA	0	NA	NA	female	rectal adenocarcinoma	0	stage ii	m0	n0	t3	NA	r0	clinical_pick_tier_1	NA	rectum	0	49
326	TCGA-AG-A020	7.66490517644	2.4949787532	NA	-1	COADREAD	2016-01-28	2005	NA	31	NA	NA	female	rectal mucinous adenocarcinoma	1	stage iii	m0	n1	t3	NA	r0	clinical_pick_tier_1	NA	rectum	0	57
327	TCGA-AG-A023	6.50793414682	4.77675147593	0.132905812012	1	COADREAD	2016-01-28	2005	1581	NA	NA	NA	female	rectal adenocarcinoma	6	stage iv	m1	n2	t4	no	r2	clinical_pick_tier_1	NA	rectum	1	62
328	TCGA-AG-A025	2.25876010748	4.18477221875	NA	-1	COADREAD	2016-01-28	2006	NA	1520	NA	NA	female	rectal adenocarcinoma	0	stage i	m0	n0	t1	NA	r0	clinical_pick_tier_1	NA	rectum	0	62
329	TCGA-AG-A026	6.84355554318	4.07096457371	NA	-1	COADREAD	2016-01-28	2006	59	NA	NA	NA	male	rectal adenocarcinoma	0	stage ii	m0	n0	t4	NA	r1	clinical_pick_tier_1	NA	rectum	1	66
330	TCGA-AG-A02G	6.50965625911	3.09462456538	NA	-1	COADREAD	2016-01-28	2007	1185	NA	NA	NA	male	rectal adenocarcinoma	3	stage iv	m1	n1	t2	no	r2	clinical_pick_tier_1	NA	rectum	1	66
331	TCGA-AG-A02N	9.70216315974	2.53826499413	3.21633069024	-1	COADREAD	2016-01-28	2005	NA	1885	NA	NA	male	rectal adenocarcinoma	0	stage ii	m0	n0	t3	NA	r0	clinical_pick_tier_1	NA	rectum	0	67
332	TCGA-AG-A02X	NA	3.71997194207	NA	-1	COADREAD	2016-01-28	2007	NA	1247	NA	NA	male	rectal adenocarcinoma	0	stage i	m0	n0	t2	NA	r0	clinical_pick_tier_1	NA	rectum	0	77
333	TCGA-AG-A032	7.58043571317	4.77307852981	1.77306797705	1	COADREAD	2016-01-28	2007	NA	1157	NA	NA	male	rectal adenocarcinoma	2	stage iiib	m0	n1	t3	yes	r0	clinical_pick_tier_1	NA	rectum	0	68
334	TCGA-AG-A036	4.44084591824	4.92626989852	NA	1	COADREAD	2016-01-28	2002	NA	3562	NA	NA	male	rectal adenocarcinoma	18	stage iii	m0	n2	t3	yes	r0	clinical_pick_tier_1	NA	rectum	0	71
335	TCGA-AH-6544	9.22904854159	1.51939093452	0.519340607656	-1	COADREAD	2016-01-28	2010	NA	1173	NA	NA	male	rectal adenocarcinoma	3	NA	m1	n1	t3	no	NA	clinical_pick_tier_1	NA	rectum	0	60
336	TCGA-AH-6547	3.50066185503	5.24388610861	0.977096712497	1	COADREAD	2016-01-28	2010	76	NA	NA	NA	female	rectal adenocarcinoma	0	NA	mx	n0	t3	no	NA	clinical_pick_tier_1	NA	rectum	1	79
337	TCGA-AH-6549	4.709660086	4.50185947188	6.51198188573	1	COADREAD	2016-01-28	2010	NA	532	NA	NA	male	rectal adenocarcinoma	NA	NA	mx	nx	t3	no	rx	clinical_pick_tier_1	NA	rectum	0	66
338	TCGA-AH-6643	6.61736901705	3.82295443645	NA	-1	COADREAD	2016-01-28	2010	1314	NA	NA	NA	male	rectal adenocarcinoma	8	stage iiic	m0	n2b	t3	no	r0	clinical_pick_tier_1	NA	rectum	1	50
339	TCGA-AH-6644	6.74036364447	5.20309933386	4.43050607675	1	COADREAD	2016-01-28	2010	NA	838	NA	NA	male	rectal adenocarcinoma	0	NA	mx	nx	t3	no	NA	clinical_pick_tier_1	NA	rectum	0	73
340	TCGA-AH-6897	2.03611645322	3.75230972276	NA	-1	COADREAD	2016-01-28	2010	NA	804	NA	not hispanic or latino	male	rectal adenocarcinoma	0	stage i	m0	n0	t2	no	r0	clinical_pick_tier_1	NA	rectum	0	48
341	TCGA-AH-6903	5.82110556443	3.39179521007	0.932363591435	-1	COADREAD	2016-01-28	2010	NA	592	NA	not hispanic or latino	male	rectal mucinous adenocarcinoma	3	stage iiib	m0	n1b	t3	no	r0	clinical_pick_tier_1	NA	rectum	0	46
342	TCGA-AM-5820	5.53439160109	4.16624143054	-1.2601518973	-1	COADREAD	2016-01-28	2010	NA	14	NA	not hispanic or latino	female	colon adenocarcinoma	4	stage iva	m1	n2	t4a	NA	r0	clinical_pick_tier_1	NA	colon	0	59
343	TCGA-AM-5821	0.0757379823941	1.88307334845	-0.924398915176	-1	COADREAD	2016-01-28	2010	NA	28	NA	not hispanic or latino	female	colon adenocarcinoma	NA	stage iia	m0	n0	t3	NA	r0	clinical_pick_tier_1	NA	colon	0	68
344	TCGA-AU-3779	5.3638018554	5.38194780069	NA	1	COADREAD	2016-01-28	2010	NA	441	NA	not hispanic or latino	female	colon adenocarcinoma	0	stage iia	m0	n0	t3	no	r0	clinical_pick_tier_1	NA	colon	0	80
345	TCGA-AU-6004	3.66468762481	3.50713497167	-0.193304746468	-1	COADREAD	2016-01-28	2010	NA	824	NA	not hispanic or latino	female	colon adenocarcinoma	0	stage i	m0	n0	t2	NA	r0	clinical_pick_tier_1	NA	colon	0	69
346	TCGA-AY-4070	7.43896313646	4.95853183608	2.32624970084	1	COADREAD	2016-01-28	2007	496	NA	NA	not hispanic or latino	female	colon adenocarcinoma	5	stage iiic	m0	n2	t3	no	r1	clinical_pick_tier_1	NA	colon	1	50
347	TCGA-AY-4071	0.0514417113826	4.69525335136	NA	1	COADREAD	2016-01-28	2009	29	NA	NA	not hispanic or latino	female	NA	0	stage i	NA	n0	t1	no	r0	clinical_pick_tier_1	NA	NA	1	63
348	TCGA-AY-5543	6.06683618387	4.18100711022	3.04977015182	-1	COADREAD	2016-01-28	2010	NA	1004	NA	not hispanic or latino	female	colon adenocarcinoma	1	stage iva	m1	n1a	t3	no	r0	clinical_pick_tier_1	NA	colon	0	65
349	TCGA-AY-6196	1.26363540357	6.77140627279	0.263635403568	1	COADREAD	2016-01-28	2010	NA	6	NA	not hispanic or latino	male	colon mucinous adenocarcinoma	12	stage iiic	NA	n2b	t3	NA	r0	clinical_pick_tier_1	NA	colon	0	47
350	TCGA-AY-6197	5.33893065985	4.16901100512	1.87950973462	-1	COADREAD	2016-01-28	2010	NA	652	NA	not hispanic or latino	male	colon adenocarcinoma	0	stage iia	NA	n0	t3	no	r0	clinical_pick_tier_1	NA	colon	0	60
351	TCGA-AY-6386	4.85517247008	3.53323939068	-1.16715048311	-1	COADREAD	2016-01-28	2010	NA	542	NA	not hispanic or latino	female	colon adenocarcinoma	1	stage iiib	m0	n1a	t3	no	r0	clinical_pick_tier_1	NA	colon	0	66
352	TCGA-AY-A54L	6.11116488908	3.46287685434	1.08433644572	-1	COADREAD	2016-01-28	2012	NA	525	NA	NA	female	colon adenocarcinoma	0	stage i	m0	n0	t2	no	r0	clinical_pick_tier_1	NA	colon	0	74
353	TCGA-AY-A69D	3.20692448459	3.31384080451	-0.493499609566	-1	COADREAD	2016-01-28	2012	NA	543	NA	not hispanic or latino	female	colon adenocarcinoma	0	stage iia	m0	n0	t3	no	r0	clinical_pick_tier_1	NA	colon	0	55
354	TCGA-AY-A71X	6.48456513926	3.3208167918	4.37526885376	-1	COADREAD	2016-01-28	2013	NA	588	NA	not hispanic or latino	female	colon adenocarcinoma	0	stage i	m0	n0	t2	no	r0	clinical_pick_tier_1	NA	colon	0	54
355	TCGA-AY-A8YK	5.23325152687	3.93779634069	-1.10656012268	-1	COADREAD	2016-01-28	2013	NA	573	NA	not hispanic or latino	male	colon adenocarcinoma	6	stage iva	m1	n2a	t3	no	r0	clinical_pick_tier_1	NA	colon	0	44
356	TCGA-AZ-4308	4.73548426815	7.66440390526	NA	1	COADREAD	2016-01-28	2006	NA	3324	NA	not hispanic or latino	female	colon adenocarcinoma	3	stage iiib	m0	n1	t3	no	r0	clinical_pick_tier_1	NA	colon	0	47
357	TCGA-AZ-4313	9.0304778908	3.31166295397	1.24129106193	-1	COADREAD	2016-01-28	2007	NA	2310	NA	not hispanic or latino	female	colon adenocarcinoma	0	stage i	m0	n0	t1	no	NA	clinical_pick_tier_1	NA	colon	0	51
358	TCGA-AZ-4315	-0.178044935299	3.62927501078	NA	-1	COADREAD	2016-01-28	2006	NA	1776	NA	not hispanic or latino	male	colon adenocarcinoma	NA	stage iia	m0	n0	t3	no	r0	clinical_pick_tier_1	NA	colon	0	61
359	TCGA-AZ-4323	7.08738858298	5.19506407144	3.00523828185	1	COADREAD	2016-01-28	2002	43	NA	NA	not hispanic or latino	male	colon adenocarcinoma	5	stage iv	m1	n2	t4	no	NA	clinical_pick_tier_1	NA	colon	1	37
360	TCGA-AZ-4614	6.83767964853	3.70839694691	5.06594706723	-1	COADREAD	2016-01-28	2008	172	NA	NA	not hispanic or latino	female	colon adenocarcinoma	2	stage iva	m1	n1	t4a	no	r0	clinical_pick_tier_1	NA	colon	1	71
361	TCGA-AZ-4615	4.77204399167	4.23599505154	1.72141640999	-1	COADREAD	2016-01-28	2009	NA	1002	NA	not hispanic or latino	male	colon adenocarcinoma	1	stage iiib	m0	n1	t3	no	rx	clinical_pick_tier_1	NA	colon	0	84
362	TCGA-AZ-4616	6.26174517267	3.85293768208	3.99495980709	-1	COADREAD	2016-01-28	2009	156	NA	NA	not hispanic or latino	female	colon adenocarcinoma	13	stage iv	m1	n2	t3	no	NA	clinical_pick_tier_1	NA	colon	1	82
363	TCGA-AZ-4681	7.0750137752	3.49005662446	1.16812852958	-1	COADREAD	2016-01-28	2004	NA	3247	NA	not hispanic or latino	female	colon adenocarcinoma	NA	stage iia	m0	n0	t3	no	r0	clinical_pick_tier_1	NA	colon	0	79
364	TCGA-AZ-4682	6.62497379447	4.79954843876	-1.28806464302	1	COADREAD	2016-01-28	2006	680	NA	NA	not hispanic or latino	male	colon adenocarcinoma	0	stage iva	m1	n0	t3	no	r0	clinical_pick_tier_1	NA	colon	1	61
365	TCGA-AZ-4684	8.71519944194	3.44923120067	NA	-1	COADREAD	2016-01-28	2006	NA	1977	NA	not hispanic or latino	male	colon adenocarcinoma	10	stage iva	m1	n2	t3	no	NA	clinical_pick_tier_1	NA	colon	0	49
366	TCGA-AZ-5403	8.52311182772	4.61622240858	-1.11185099598	1	COADREAD	2016-01-28	2000	1910	NA	NA	not hispanic or latino	male	colon adenocarcinoma	0	stage ii	mx	n0	t3	no	NA	clinical_pick_tier_1	NA	colon	1	43
367	TCGA-AZ-5407	7.79404734718	4.02397385907	0.216610068742	-1	COADREAD	2016-01-28	2007	NA	2683	NA	not hispanic or latino	female	colon adenocarcinoma	0	stage i	m0	n0	t1	no	NA	clinical_pick_tier_1	NA	colon	0	51
368	TCGA-AZ-6598	5.680771613	1.9182717303	NA	-1	COADREAD	2016-01-28	2000	1503	NA	NA	not hispanic or latino	female	colon adenocarcinoma	0	stage ii	mx	n0	t3	no	NA	clinical_pick_tier_1	NA	colon	1	77
369	TCGA-AZ-6599	7.05502967054	3.78201009121	-0.972845948496	-1	COADREAD	2016-01-28	2001	206	NA	NA	not hispanic or latino	male	colon adenocarcinoma	0	stage i	mx	n0	t2	no	NA	clinical_pick_tier_1	NA	colon	1	72
370	TCGA-AZ-6600	6.12936957605	4.51793703933	5.12060077385	1	COADREAD	2016-01-28	2001	368	NA	NA	not hispanic or latino	male	colon adenocarcinoma	1	stage iv	m1	n1	t4	no	NA	clinical_pick_tier_1	NA	colon	1	64
371	TCGA-AZ-6601	7.11705707419	4.56246835242	NA	1	COADREAD	2016-01-28	2001	3042	NA	NA	not hispanic or latino	male	colon adenocarcinoma	0	stage ii	m0	n0	t3	no	NA	clinical_pick_tier_1	NA	colon	1	68
372	TCGA-AZ-6603	NA	5.16330147534	-0.451464732862	1	COADREAD	2016-01-28	2002	899	NA	NA	not hispanic or latino	female	colon adenocarcinoma	0	NA	mx	n1	t2	no	NA	clinical_pick_tier_1	NA	colon	1	77
373	TCGA-AZ-6605	3.22502808325	5.82258994992	2.43653499376	1	COADREAD	2016-01-28	2008	159	NA	NA	not hispanic or latino	male	colon adenocarcinoma	1	stage iiib	m0	n1	t4	no	NA	clinical_pick_tier_1	NA	colon	1	77
374	TCGA-AZ-6606	8.66189101541	4.37797051115	NA	-1	COADREAD	2016-01-28	2009	357	NA	NA	not hispanic or latino	male	colon adenocarcinoma	10	stage iv	m1	n2	t4	no	NA	clinical_pick_tier_1	NA	colon	1	81
375	TCGA-AZ-6607	8.48288215632	3.50680502426	6.00034710673	-1	COADREAD	2016-01-28	2009	97	NA	NA	not hispanic or latino	male	colon adenocarcinoma	5	stage iv	m1	n2	t4	no	NA	clinical_pick_tier_1	NA	colon	1	69
376	TCGA-AZ-6608	6.7406415827	2.2921927739	NA	-1	COADREAD	2016-01-28	2009	59	NA	NA	not hispanic or latino	female	colon adenocarcinoma	2	stage iiia	m0	n1	t2	no	NA	clinical_pick_tier_1	NA	colon	1	55
377	TCGA-BM-6198	5.69398310351	2.55350796037	0.67906341716	-1	COADREAD	2016-01-28	2010	NA	646	NA	not hispanic or latino	male	rectal adenocarcinoma	0	stage iiib	NA	n1	t3	no	r0	clinical_pick_tier_1	NA	rectum	0	73
378	TCGA-CA-5254	7.60522318079	4.53033298117	7.49744391363	1	COADREAD	2016-01-28	2010	NA	386	NA	not hispanic or latino	female	colon adenocarcinoma	NA	stage iia	m0	n0	t3	no	rx	clinical_pick_tier_1	NA	colon	0	42
379	TCGA-CA-5255	6.05729213028	2.15039720177	7.33527600653	-1	COADREAD	2016-01-28	2010	NA	376	NA	not hispanic or latino	male	colon adenocarcinoma	NA	stage iia	m0	n0	t3	yes	rx	clinical_pick_tier_1	NA	colon	0	45
380	TCGA-CA-5256	-0.920570684997	4.66447715149	NA	1	COADREAD	2016-01-28	2010	NA	379	NA	NA	female	colon adenocarcinoma	NA	stage iia	m0	n0	t3	no	r0	clinical_pick_tier_1	NA	colon	0	54
381	TCGA-CA-5796	5.63924084718	3.87740071023	5.26072951339	-1	COADREAD	2016-01-28	2010	NA	377	NA	not hispanic or latino	female	colon mucinous adenocarcinoma	NA	stage iia	m0	n0	t3	no	r0	clinical_pick_tier_1	NA	colon	0	52
382	TCGA-CA-5797	5.033436217	4.00027047996	NA	-1	COADREAD	2016-01-28	2010	NA	383	NA	not hispanic or latino	male	colon adenocarcinoma	NA	stage iia	m0	n0	t3	no	r0	clinical_pick_tier_1	NA	colon	0	56
383	TCGA-CA-6715	2.56384147888	3.65130432013	NA	-1	COADREAD	2016-01-28	2010	NA	383	NA	not hispanic or latino	male	colon adenocarcinoma	1	stage iiib	m0	n1	t3	no	rx	clinical_pick_tier_1	NA	colon	0	63
384	TCGA-CA-6716	0.763241585659	4.71739676671	NA	1	COADREAD	2016-01-28	2010	NA	371	NA	not hispanic or latino	male	colon adenocarcinoma	NA	stage iia	m0	n0	t3	no	rx	clinical_pick_tier_1	NA	colon	0	65
385	TCGA-CA-6717	7.60367826624	4.75568343649	2.6561531033	1	COADREAD	2016-01-28	2010	NA	388	NA	not hispanic or latino	male	colon mucinous adenocarcinoma	NA	stage iia	m0	n0	t3	no	rx	clinical_pick_tier_1	NA	colon	0	57
386	TCGA-CA-6718	0.64837340213	4.17193535819	2.81829840357	-1	COADREAD	2016-01-28	2010	306	NA	NA	not hispanic or latino	male	colon adenocarcinoma	NA	stage iia	m0	n0	t3	no	rx	clinical_pick_tier_1	NA	colon	1	46
387	TCGA-CA-6719	4.06089476135	5.39876762979	NA	1	COADREAD	2016-01-28	2011	NA	435	NA	not hispanic or latino	male	colon adenocarcinoma	NA	stage iia	m0	n0	t3	no	rx	clinical_pick_tier_1	NA	colon	0	77
388	TCGA-CI-6619	8.14407390949	4.94079162634	1.01478375263	1	COADREAD	2016-01-28	2010	NA	184	NA	not hispanic or latino	male	rectal adenocarcinoma	NA	stage iv	m1	n1c	t3	NA	NA	clinical_pick_tier_1	NA	rectum	0	41
389	TCGA-CI-6620	5.20253526391	4.67031350195	1.64795914541	1	COADREAD	2016-01-28	2010	NA	1009	NA	not hispanic or latino	female	rectal adenocarcinoma	NA	stage iva	m1	n1	t3	no	NA	clinical_pick_tier_1	NA	rectum	0	41
390	TCGA-CI-6621	5.82853003708	5.06799573284	1.82855034657	1	COADREAD	2016-01-28	2010	NA	419	NA	not hispanic or latino	male	rectal adenocarcinoma	0	stage iiib	mx	n1	t3	NA	NA	clinical_pick_tier_1	NA	rectum	0	63
391	TCGA-CI-6622	5.25367921983	3.51670858371	-1.23820412849	-1	COADREAD	2016-01-28	2010	NA	1362	NA	not hispanic or latino	male	rectal adenocarcinoma	0	stage iib	m0	n0	t4	yes	NA	clinical_pick_tier_1	NA	rectum	0	74
392	TCGA-CI-6623	6.89478381714	2.66809642635	NA	-1	COADREAD	2016-01-28	2011	NA	1443	NA	not hispanic or latino	male	rectal adenocarcinoma	NA	stage i	m0	n0	t1	NA	NA	clinical_pick_tier_1	NA	rectum	0	44
393	TCGA-CI-6624	4.4058698615	4.13023076232	2.20423463918	-1	COADREAD	2016-01-28	2011	NA	1466	NA	not hispanic or latino	female	rectal adenocarcinoma	NA	stage i	m0	n0	t2	NA	NA	clinical_pick_tier_1	NA	rectum	0	53
394	TCGA-CK-4947	6.49226019949	4.40140519854	0.342554745477	-1	COADREAD	2016-01-28	2003	NA	534	NA	not hispanic or latino	female	colon adenocarcinoma	3	stage iiib	m0	n1	t4	no	rx	clinical_pick_tier_1	NA	colon	0	46
395	TCGA-CK-4948	9.33624232047	3.56585303658	3.03978763608	-1	COADREAD	2016-01-28	2002	NA	4502	NA	not hispanic or latino	female	colon adenocarcinoma	3	stage iii	m0	n1	t3	no	r0	clinical_pick_tier_1	NA	colon	0	45
396	TCGA-CK-4950	3.17683337078	4.06580493	1.00690836934	-1	COADREAD	2016-01-28	2008	NA	2599	NA	not hispanic or latino	female	colon mucinous adenocarcinoma	1	stage iiib	m0	n1	t3	no	r1	clinical_pick_tier_1	NA	colon	0	68
397	TCGA-CK-4951	6.95548717746	5.07825970641	9.1055248735	1	COADREAD	2016-01-28	2007	2134	NA	NA	not hispanic or latino	female	colon mucinous adenocarcinoma	0	stage iia	m0	n0	t3	no	r1	clinical_pick_tier_1	NA	colon	1	79
398	TCGA-CK-4952	5.28120119498	2.71134071726	-0.288593199554	-1	COADREAD	2016-01-28	2007	NA	475	NA	not hispanic or latino	female	colon mucinous adenocarcinoma	5	stage iiic	m0	n2	t4	NA	rx	clinical_pick_tier_1	NA	colon	0	48
399	TCGA-CK-5912	7.42757013848	4.85509770057	NA	1	COADREAD	2016-01-28	2006	1493	NA	NA	not hispanic or latino	male	colon adenocarcinoma	NA	stage i	mx	n0	t2	no	rx	clinical_pick_tier_1	NA	colon	1	81
400	TCGA-CK-5913	6.76208566193	2.75086372322	0.33582622394	-1	COADREAD	2016-01-28	2008	NA	1561	NA	not hispanic or latino	female	colon adenocarcinoma	NA	stage iia	mx	n0	t3	no	rx	clinical_pick_tier_1	NA	colon	0	58
401	TCGA-CK-5914	-1.30400618689	4.74046888951	NA	1	COADREAD	2016-01-28	2008	NA	669	NA	not hispanic or latino	male	colon adenocarcinoma	NA	stage iiib	mx	n1	t3	NA	rx	clinical_pick_tier_1	NA	colon	0	81
402	TCGA-CK-5915	NA	3.28822565684	NA	-1	COADREAD	2016-01-28	2007	NA	0	NA	not hispanic or latino	male	colon adenocarcinoma	NA	stage i	mx	n0	t2	NA	rx	clinical_pick_tier_1	NA	colon	0	63
403	TCGA-CK-5916	6.31514231479	3.58131508895	NA	-1	COADREAD	2016-01-28	2003	643	NA	NA	not hispanic or latino	female	colon adenocarcinoma	NA	stage i	m0	n0	t1	no	rx	clinical_pick_tier_1	NA	colon	1	71
404	TCGA-CK-6746	8.47693085709	3.11568250941	NA	-1	COADREAD	2016-01-28	2009	NA	-2	NA	not hispanic or latino	female	colon adenocarcinoma	NA	stage iib	mx	n0	t4b	NA	rx	clinical_pick_tier_1	NA	colon	0	84
405	TCGA-CK-6747	4.59959154649	4.80312368782	-1.44496919882	1	COADREAD	2016-01-28	2008	NA	2523	NA	not hispanic or latino	female	colon adenocarcinoma	NA	stage iia	mx	n0	t3	no	rx	clinical_pick_tier_1	NA	colon	0	87
406	TCGA-CK-6748	3.22461143379	5.02297583633	-1.29902769278	1	COADREAD	2016-01-28	2008	NA	61	NA	not hispanic or latino	female	colon mucinous adenocarcinoma	NA	stage iv	m1	n1	t3	no	rx	clinical_pick_tier_1	NA	colon	0	45
407	TCGA-CK-6751	6.44404748127	4.33970750745	NA	-1	COADREAD	2016-01-28	2002	NA	3780	NA	not hispanic or latino	female	colon mucinous adenocarcinoma	NA	stage i	mx	n0	t2	no	rx	clinical_pick_tier_1	NA	colon	0	88
408	TCGA-CL-4957	4.44497179206	4.26599940143	NA	-1	COADREAD	2016-01-28	2008	NA	NA	NA	hispanic or latino	female	rectal adenocarcinoma	2	NA	m0	n1	t3	no	NA	clinical_pick_tier_1	NA	rectum	1	79
409	TCGA-CL-5917	6.91094967334	3.63594008424	NA	-1	COADREAD	2016-01-28	2006	NA	2376	NA	not hispanic or latino	female	rectal adenocarcinoma	NA	stage iiic	mx	n2	t3	no	rx	clinical_pick_tier_1	NA	rectum	0	71
410	TCGA-CL-5918	4.17907307968	4.04156716663	NA	-1	COADREAD	2016-01-28	2008	NA	218	NA	not hispanic or latino	female	rectal adenocarcinoma	NA	stage iia	mx	n0	t3	no	rx	clinical_pick_tier_1	NA	rectum	0	90
411	TCGA-CM-4743	7.19304528577	4.07141945649	4.56445743535	-1	COADREAD	2016-01-28	2010	NA	701	NA	not hispanic or latino	male	colon adenocarcinoma	0	stage iia	m0	n0	t3	no	r0	clinical_pick_tier_1	NA	colon	0	69
412	TCGA-CM-4744	5.40986949205	4.08794648733	5.07145378145	-1	COADREAD	2016-01-28	2010	NA	609	NA	not hispanic or latino	male	colon adenocarcinoma	0	stage i	m0	n0	t2	no	r0	clinical_pick_tier_1	NA	colon	0	69
413	TCGA-CM-4746	8.96143232986	2.17571620254	1.59072177001	-1	COADREAD	2016-01-28	2009	NA	1126	NA	not hispanic or latino	male	colon adenocarcinoma	0	stage i	m0	n0	t2	no	r0	clinical_pick_tier_1	NA	colon	0	61
414	TCGA-CM-4747	4.266036894	5.11403380055	NA	1	COADREAD	2016-01-28	2010	NA	761	NA	not hispanic or latino	male	colon adenocarcinoma	2	stage iva	m1a	n1b	t4a	no	r0	clinical_pick_tier_1	NA	colon	0	47
415	TCGA-CM-4748	5.93603718172	7.35107438645	5.35107350279	1	COADREAD	2016-01-28	2010	NA	792	NA	not hispanic or latino	male	colon mucinous adenocarcinoma	1	stage iiib	m0	n1a	t4a	no	r0	clinical_pick_tier_1	NA	colon	0	53
416	TCGA-CM-4750	0.989938264292	4.07739683262	-0.0101343771337	-1	COADREAD	2016-01-28	2010	NA	244	NA	not hispanic or latino	female	colon adenocarcinoma	2	stage iiia	m0	n1b	t1	no	r0	clinical_pick_tier_1	NA	colon	0	34
417	TCGA-CM-4751	4.11831819222	4.36223842178	1.67775628105	-1	COADREAD	2016-01-28	2009	NA	822	NA	not hispanic or latino	male	colon adenocarcinoma	3	stage iiib	m0	n1b	t3	no	r0	clinical_pick_tier_1	NA	colon	0	62
418	TCGA-CM-4752	2.7597310923	4.7597364177	NA	1	COADREAD	2016-01-28	2010	NA	396	NA	not hispanic or latino	male	colon adenocarcinoma	0	stage iia	m0	n0	t3	no	r0	clinical_pick_tier_1	NA	colon	0	58
419	TCGA-CM-5341	5.30841184572	5.74451365146	NA	1	COADREAD	2016-01-28	2010	NA	884	NA	not hispanic or latino	female	colon adenocarcinoma	1	stage iiia	m0	n1a	t2	no	r0	clinical_pick_tier_1	NA	colon	0	82
420	TCGA-CM-5344	5.16994503873	3.83810465329	NA	-1	COADREAD	2016-01-28	2010	NA	670	NA	hispanic or latino	female	colon adenocarcinoma	3	stage iiib	m0	n1b	t3	no	r0	clinical_pick_tier_1	NA	colon	0	39
421	TCGA-CM-5348	6.74218006779	6.61201331348	10.7516958521	1	COADREAD	2016-01-28	2010	NA	699	NA	not hispanic or latino	male	colon adenocarcinoma	1	stage iiib	m0	n1a	t3	no	r0	clinical_pick_tier_1	NA	colon	0	72
422	TCGA-CM-5349	6.13126227283	5.36689218477	1.49901669699	1	COADREAD	2016-01-28	2010	NA	915	NA	not hispanic or latino	female	colon adenocarcinoma	0	stage iia	m0	n0	t3	no	r0	clinical_pick_tier_1	NA	colon	0	68
423	TCGA-CM-5860	4.66157860022	4.48324180899	1.23529816954	1	COADREAD	2016-01-28	2010	NA	974	NA	not hispanic or latino	male	colon adenocarcinoma	0	stage iia	m0	n0	t3	no	r0	clinical_pick_tier_1	NA	colon	0	44
424	TCGA-CM-5861	8.37878123638	0.499169814115	NA	-1	COADREAD	2016-01-28	2010	NA	457	NA	not hispanic or latino	female	colon adenocarcinoma	0	stage iia	m0	n0	t3	no	r0	clinical_pick_tier_1	NA	colon	0	63
425	TCGA-CM-5862	4.77878680036	5.00117621853	NA	1	COADREAD	2016-01-28	2010	153	NA	NA	not hispanic or latino	male	colon adenocarcinoma	1	stage iva	m1a	n1a	t3	no	r0	clinical_pick_tier_1	NA	colon	1	80
426	TCGA-CM-5863	7.37421616505	4.22916489576	7.43160373925	-1	COADREAD	2016-01-28	2010	NA	457	NA	not hispanic or latino	female	colon mucinous adenocarcinoma	3	stage iiib	m0	n1b	t3	no	r0	clinical_pick_tier_1	NA	colon	0	60
427	TCGA-CM-5864	7.00839052321	3.53361318138	-0.553849659871	-1	COADREAD	2016-01-28	2010	NA	457	NA	not hispanic or latino	male	colon adenocarcinoma	0	stage i	m0	n0	t2	no	r0	clinical_pick_tier_1	NA	colon	0	60
428	TCGA-CM-5868	6.94599973749	5.04329637924	NA	1	COADREAD	2016-01-28	2010	NA	518	NA	not hispanic or latino	female	colon adenocarcinoma	1	stage iva	m1a	n1a	t4a	no	r0	clinical_pick_tier_1	NA	colon	0	59
429	TCGA-CM-6161	NA	4.60946540143	0.77660936934	1	COADREAD	2016-01-28	2010	NA	457	NA	not hispanic or latino	female	colon adenocarcinoma	0	stage i	m0	n0	t2	no	r0	clinical_pick_tier_1	NA	colon	0	36
430	TCGA-CM-6162	7.2698943534	3.7589320602	2.31147405202	-1	COADREAD	2016-01-28	2010	NA	365	NA	not hispanic or latino	female	colon mucinous adenocarcinoma	1	stage iiib	m0	n1a	t3	no	r0	clinical_pick_tier_1	NA	colon	0	48
431	TCGA-CM-6163	5.85124682119	5.7357685625	-1.30864450807	1	COADREAD	2016-01-28	2010	NA	427	NA	not hispanic or latino	male	colon adenocarcinoma	0	stage i	m0	n0	t1	no	r0	clinical_pick_tier_1	NA	colon	0	74
432	TCGA-CM-6164	3.21250708529	5.3101110455	-1.43128685092	1	COADREAD	2016-01-28	2009	NA	883	NA	not hispanic or latino	female	colon adenocarcinoma	0	stage iia	m0	n0	t3	no	r0	clinical_pick_tier_1	NA	colon	0	46
433	TCGA-CM-6165	-0.0222438367504	6.21621426657	NA	1	COADREAD	2016-01-28	2010	NA	488	NA	not hispanic or latino	male	colon adenocarcinoma	0	stage iia	m0	n0	t3	no	r0	clinical_pick_tier_1	NA	colon	0	74
434	TCGA-CM-6166	2.5820742214	5.75200457685	-0.739853873491	1	COADREAD	2016-01-28	2010	NA	669	NA	not hispanic or latino	female	colon adenocarcinoma	0	stage i	m0	n0	t2	no	r0	clinical_pick_tier_1	NA	colon	0	48
435	TCGA-CM-6167	7.86854046875	6.84545743312	2.40582902646	1	COADREAD	2016-01-28	2010	NA	456	NA	not hispanic or latino	female	colon adenocarcinoma	11	stage iiic	m0	n2b	t3	no	r0	clinical_pick_tier_1	NA	colon	0	57
436	TCGA-CM-6168	7.48430330968	5.48090488524	-1.24708017899	1	COADREAD	2016-01-28	2010	NA	395	NA	not hispanic or latino	female	colon adenocarcinoma	0	stage iia	m0	n0	t3	no	r0	clinical_pick_tier_1	NA	colon	0	84
437	TCGA-CM-6169	4.23032600003	6.76083702137	4.06039331223	1	COADREAD	2016-01-28	2010	NA	396	NA	not hispanic or latino	male	colon adenocarcinoma	0	stage iia	m0	n0	t3	no	r0	clinical_pick_tier_1	NA	colon	0	67
438	TCGA-CM-6170	-0.266038336691	4.90388666475	NA	1	COADREAD	2016-01-28	2010	NA	457	NA	not hispanic or latino	female	colon adenocarcinoma	0	stage i	m0	n0	t2	no	r0	clinical_pick_tier_1	NA	colon	0	73
439	TCGA-CM-6171	-1.15232372797	2.75454548947	3.30707873854	-1	COADREAD	2016-01-28	2010	NA	427	NA	not hispanic or latino	female	colon adenocarcinoma	0	stage i	m0	n0	t2	no	r0	clinical_pick_tier_1	NA	colon	0	77
440	TCGA-CM-6172	7.51582281688	4.27878024119	0.471447616377	-1	COADREAD	2016-01-28	2010	NA	335	NA	not hispanic or latino	female	colon adenocarcinoma	1	stage iiib	m0	n1a	t3	no	r0	clinical_pick_tier_1	NA	colon	0	70
441	TCGA-CM-6674	8.49203382264	3.98198048136	6.71377965806	-1	COADREAD	2016-01-28	2011	NA	394	NA	not hispanic or latino	male	colon adenocarcinoma	0	stage iia	m0	n0	t3	no	r0	clinical_pick_tier_1	NA	colon	0	39
442	TCGA-CM-6675	8.88337735317	2.14805553343	8.12116256493	-1	COADREAD	2016-01-28	2011	NA	397	NA	not hispanic or latino	male	colon adenocarcinoma	12	stage ivb	m1b	n2b	t3	no	r0	clinical_pick_tier_1	NA	colon	0	35
443	TCGA-CM-6676	4.17199138378	6.08345166987	NA	1	COADREAD	2016-01-28	2011	NA	337	NA	not hispanic or latino	male	colon adenocarcinoma	0	stage i	m0	n0	t2	no	r0	clinical_pick_tier_1	NA	colon	0	82
444	TCGA-CM-6677	-0.562772261087	5.02229234701	NA	1	COADREAD	2016-01-28	2011	NA	337	NA	not hispanic or latino	female	colon adenocarcinoma	0	stage iia	m0	n0	t3	no	r0	clinical_pick_tier_1	NA	colon	0	75
445	TCGA-CM-6678	6.96954654009	6.24256439938	-1.2002495383	1	COADREAD	2016-01-28	2011	NA	335	NA	not hispanic or latino	female	colon adenocarcinoma	0	stage iva	m1a	n1c	t4a	no	r0	clinical_pick_tier_1	NA	colon	0	63
446	TCGA-CM-6679	1.4659222393	5.49147474002	-1.34153713883	1	COADREAD	2016-01-28	2011	NA	306	NA	not hispanic or latino	male	colon adenocarcinoma	0	stage iia	m0	n0	t3	no	r0	clinical_pick_tier_1	NA	colon	0	58
447	TCGA-CM-6680	5.71065217071	5.53432934297	2.06039331223	1	COADREAD	2016-01-28	2011	NA	366	NA	not hispanic or latino	female	colon adenocarcinoma	4	stage iiib	m0	n2a	t3	no	r0	clinical_pick_tier_1	NA	colon	0	78
448	TCGA-D5-5537	1.57007427395	7.04580552116	NA	1	COADREAD	2016-01-28	2010	1381	NA	NA	not hispanic or latino	male	colon adenocarcinoma	7	stage iia	mx	n2	t3	no	rx	clinical_pick_tier_1	NA	colon	1	83
449	TCGA-D5-5538	4.81585717772	4.68341013233	-1.0171250391	1	COADREAD	2016-01-28	2010	1661	NA	NA	not hispanic or latino	female	colon adenocarcinoma	3	stage iiib	m0	n1b	t3	no	r0	clinical_pick_tier_1	NA	colon	1	60
450	TCGA-D5-5539	7.59649392024	5.11944748396	-0.090034933242	1	COADREAD	2016-01-28	2010	NA	596	NA	not hispanic or latino	male	colon mucinous adenocarcinoma	1	stage iiia	m0	n1	t3	no	r0	clinical_pick_tier_1	NA	colon	0	60
451	TCGA-D5-5540	4.47037417042	0.885418177834	NA	-1	COADREAD	2016-01-28	2010	NA	1706	NA	not hispanic or latino	male	colon adenocarcinoma	0	stage iia	m0	n0	t3	no	r0	clinical_pick_tier_1	NA	colon	0	73
452	TCGA-D5-5541	5.20793188507	5.28593480794	NA	1	COADREAD	2016-01-28	2010	NA	1701	NA	not hispanic or latino	male	colon adenocarcinoma	1	stage iiib	m0	n1a	t3	no	r0	clinical_pick_tier_1	NA	colon	0	63
453	TCGA-D5-6529	6.38810685885	4.43490173002	NA	1	COADREAD	2016-01-28	2010	NA	614	NA	not hispanic or latino	male	colon adenocarcinoma	0	stage iia	m0	n0	t3	no	r0	clinical_pick_tier_1	NA	colon	0	69
454	TCGA-D5-6530	7.57946679976	3.37932984318	2.79437427454	-1	COADREAD	2016-01-28	2010	NA	621	NA	not hispanic or latino	male	colon adenocarcinoma	0	stage i	m0	n0	t2	no	r0	clinical_pick_tier_1	NA	colon	0	53
455	TCGA-D5-6531	5.64477633572	5.33384588925	8.48744776034	1	COADREAD	2016-01-28	2010	NA	540	NA	not hispanic or latino	male	colon adenocarcinoma	0	stage iia	m0	n0	t3	no	r0	clinical_pick_tier_1	NA	colon	0	75
456	TCGA-D5-6532	4.20581474918	3.94278659777	NA	-1	COADREAD	2016-01-28	2010	NA	555	NA	not hispanic or latino	male	colon adenocarcinoma	0	stage iia	m0	n0	t3	no	r0	clinical_pick_tier_1	NA	colon	0	61
457	TCGA-D5-6533	NA	5.17087446318	NA	1	COADREAD	2016-01-28	2010	NA	775	NA	not hispanic or latino	female	colon adenocarcinoma	0	NA	m0	n0	t4b	no	r0	clinical_pick_tier_1	NA	colon	0	68
458	TCGA-D5-6534	4.47931464697	6.71771891512	1.64924755366	1	COADREAD	2016-01-28	2010	NA	1316	NA	not hispanic or latino	female	colon mucinous adenocarcinoma	0	stage iia	m0	n0	t3	no	r0	clinical_pick_tier_1	NA	colon	0	62
459	TCGA-D5-6535	6.31999358712	4.04990081217	2.13237942505	-1	COADREAD	2016-01-28	2010	NA	460	NA	not hispanic or latino	female	colon adenocarcinoma	1	stage iiib	mx	n1	t3	no	rx	clinical_pick_tier_1	NA	colon	0	80
460	TCGA-D5-6536	6.72286079893	1.73794629339	NA	-1	COADREAD	2016-01-28	2010	NA	543	NA	not hispanic or latino	male	colon adenocarcinoma	0	stage iia	m0	n0	t3	no	r0	clinical_pick_tier_1	NA	colon	0	73
461	TCGA-D5-6537	7.43496009272	2.35814303663	NA	-1	COADREAD	2016-01-28	2010	146	NA	NA	not hispanic or latino	male	colon adenocarcinoma	1	stage iiib	mx	n1a	t3	no	r0	clinical_pick_tier_1	NA	colon	1	64
462	TCGA-D5-6538	5.21961384751	4.5450169637	NA	1	COADREAD	2016-01-28	2010	NA	521	NA	not hispanic or latino	female	colon adenocarcinoma	10	stage iiib	m0	n2	t3	no	r0	clinical_pick_tier_1	NA	colon	0	79
463	TCGA-D5-6539	5.58235728759	4.96194738898	1.21778907076	1	COADREAD	2016-01-28	2010	NA	380	NA	not hispanic or latino	female	colon adenocarcinoma	0	NA	m0	n0	t3	no	r0	clinical_pick_tier_1	NA	colon	0	45
464	TCGA-D5-6540	8.38166753236	2.22989550083	-1.09203259405	-1	COADREAD	2016-01-28	2010	NA	491	NA	not hispanic or latino	male	colon mucinous adenocarcinoma	0	stage i	m0	n0	t2	no	r0	clinical_pick_tier_1	NA	colon	0	66
465	TCGA-D5-6541	5.93570253389	4.42349749612	NA	1	COADREAD	2016-01-28	2010	NA	474	NA	not hispanic or latino	male	colon adenocarcinoma	0	stage iia	m0	n0	t3	no	r0	clinical_pick_tier_1	NA	colon	0	49
466	TCGA-D5-6898	6.38761585882	5.08462983328	NA	1	COADREAD	2016-01-28	2011	NA	229	NA	not hispanic or latino	female	colon adenocarcinoma	0	stage i	m0	n0	t2	no	r0	clinical_pick_tier_1	NA	colon	0	51
467	TCGA-D5-6920	-1.34483138239	3.90309613105	1.82509361905	-1	COADREAD	2016-01-28	2011	NA	377	NA	not hispanic or latino	female	colon adenocarcinoma	0	stage iia	m0	n0	t3	no	r0	clinical_pick_tier_1	NA	colon	0	77
468	TCGA-D5-6922	6.11104592294	6.43297443527	0.526068811668	1	COADREAD	2016-01-28	2011	NA	308	NA	not hispanic or latino	male	colon adenocarcinoma	1	stage iiia	m0	n1	t3	no	r0	clinical_pick_tier_1	NA	colon	0	76
469	TCGA-D5-6923	6.25848500515	4.814386355	NA	1	COADREAD	2016-01-28	2011	NA	378	NA	not hispanic or latino	male	colon adenocarcinoma	0	stage i	m0	n0	t2	no	r0	clinical_pick_tier_1	NA	colon	0	57
470	TCGA-D5-6924	5.38106182842	4.44817413598	NA	1	COADREAD	2016-01-28	2011	NA	435	NA	not hispanic or latino	male	colon adenocarcinoma	0	stage iia	m0	n0	t3	no	r0	clinical_pick_tier_1	NA	colon	0	68
471	TCGA-D5-6926	2.09112433366	4.89846474434	NA	1	COADREAD	2016-01-28	2011	NA	275	NA	not hispanic or latino	male	colon adenocarcinoma	3	stage iiib	m0	n1	t4a	yes	r0	clinical_pick_tier_1	NA	colon	0	65
472	TCGA-D5-6927	6.17401085365	3.81786880173	-0.825977157945	-1	COADREAD	2016-01-28	2011	NA	287	NA	not hispanic or latino	male	colon adenocarcinoma	0	stage iia	m0	n0	t3	no	r0	clinical_pick_tier_1	NA	colon	0	34
473	TCGA-D5-6928	3.52344904507	5.27636266297	1.09051472989	1	COADREAD	2016-01-28	2011	NA	354	NA	not hispanic or latino	male	colon mucinous adenocarcinoma	0	stage iia	m0	n0	t3	no	r0	clinical_pick_tier_1	NA	colon	0	80
474	TCGA-D5-6929	-0.758525874299	4.66768211893	NA	1	COADREAD	2016-01-28	2011	NA	408	NA	not hispanic or latino	female	colon adenocarcinoma	1	stage iv	m1	n1	t3	no	r0	clinical_pick_tier_1	NA	colon	0	49
475	TCGA-D5-6930	NA	4.87995566803	NA	1	COADREAD	2016-01-28	2011	NA	406	NA	not hispanic or latino	male	colon mucinous adenocarcinoma	0	stage iia	m0	n0	t3	no	r0	clinical_pick_tier_1	NA	colon	0	67
476	TCGA-D5-6931	6.24358721118	4.33000616951	-0.0961904414213	-1	COADREAD	2016-01-28	2011	NA	365	NA	not hispanic or latino	male	colon adenocarcinoma	4	stage iiic	m0	n2	t4b	no	r0	clinical_pick_tier_1	NA	colon	0	77
477	TCGA-D5-6932	4.85155417074	3.60644222813	NA	-1	COADREAD	2016-01-28	2011	NA	346	NA	not hispanic or latino	male	colon adenocarcinoma	0	stage iia	m0	n0	t3	no	r0	clinical_pick_tier_1	NA	colon	0	69
478	TCGA-D5-7000	4.50705883666	3.50705883666	NA	-1	COADREAD	2016-01-28	2011	NA	312	NA	not hispanic or latino	female	colon mucinous adenocarcinoma	0	stage i	m0	n0	t2	no	r0	clinical_pick_tier_1	NA	colon	0	79
479	TCGA-DC-4745	6.43760727548	4.77464475937	NA	1	COADREAD	2016-01-28	2010	NA	639	NA	not hispanic or latino	female	rectal adenocarcinoma	1	stage iiib	m0	n1a	t3	no	r0	clinical_pick_tier_1	NA	rectum	0	49
480	TCGA-DC-4749	4.75313917925	3.6803806231	-1.1775553606	-1	COADREAD	2016-01-28	2010	NA	762	NA	not hispanic or latino	male	rectal adenocarcinoma	0	stage i	m0	n0	t2	no	r0	clinical_pick_tier_1	NA	rectum	0	57
481	TCGA-DC-5337	6.85239592324	4.21028754803	NA	-1	COADREAD	2016-01-28	2010	NA	792	304	not hispanic or latino	male	rectal adenocarcinoma	0	stage i	m0	n0	t1	no	r0	clinical_pick_tier_1	NA	rectum	0	69
482	TCGA-DC-5869	2.85517247008	4.47184426396	0.948301812351	1	COADREAD	2016-01-28	2010	NA	943	NA	not hispanic or latino	female	rectal adenocarcinoma	1	stage iiib	m0	n1a	t3	no	r0	clinical_pick_tier_1	NA	rectum	0	62
483	TCGA-DC-6154	1.09004041547	4.25995788686	NA	-1	COADREAD	2016-01-28	2010	NA	365	NA	not hispanic or latino	female	rectal adenocarcinoma	8	stage iva	m1	n2b	t4a	no	r0	clinical_pick_tier_1	NA	rectum	0	57
484	TCGA-DC-6155	7.25488500153	1.46048047004	NA	-1	COADREAD	2016-01-28	2010	NA	425	NA	not hispanic or latino	female	rectal adenocarcinoma	3	stage iiia	m0	n1b	t2	no	r0	clinical_pick_tier_1	NA	rectum	0	31
485	TCGA-DC-6156	6.73498323221	5.70226689911	NA	1	COADREAD	2016-01-28	2010	NA	943	NA	not hispanic or latino	male	rectal adenocarcinoma	7	stage iva	m1a	n2b	t4a	no	r0	clinical_pick_tier_1	NA	rectum	0	62
486	TCGA-DC-6157	6.82582759524	5.50707469845	-0.000721527917459	1	COADREAD	2016-01-28	2009	NA	1581	NA	not hispanic or latino	male	rectal adenocarcinoma	0	stage i	m0	n0	t2	no	r0	clinical_pick_tier_1	NA	rectum	0	48
487	TCGA-DC-6158	4.35254668073	4.21824645024	NA	-1	COADREAD	2016-01-28	2010	334	NA	NA	not hispanic or latino	male	rectal adenocarcinoma	0	stage i	m0	n0	t2	no	r0	clinical_pick_tier_1	NA	rectum	1	70
488	TCGA-DC-6160	3.65991314463	4.3968787388	0.659924558402	-1	COADREAD	2016-01-28	2009	NA	1339	NA	not hispanic or latino	male	rectal adenocarcinoma	0	stage i	m0	n0	t2	no	r0	clinical_pick_tier_1	NA	rectum	0	68
489	TCGA-DC-6681	2.75762068878	6.84979914919	-0.412346978908	1	COADREAD	2016-01-28	2011	NA	790	NA	not hispanic or latino	female	rectal adenocarcinoma	7	stage iva	m1a	n2a	t3	no	r0	clinical_pick_tier_1	NA	rectum	0	70
490	TCGA-DC-6682	8.36329594055	3.59390349202	-0.865647613377	-1	COADREAD	2016-01-28	2011	NA	762	NA	not hispanic or latino	male	rectal adenocarcinoma	0	stage iia	m0	n0	t3	no	r0	clinical_pick_tier_1	NA	rectum	0	57
491	TCGA-DC-6683	2.62760683813	4.90062533254	NA	1	COADREAD	2016-01-28	2011	NA	762	NA	not hispanic or latino	male	rectal adenocarcinoma	3	stage iiib	m0	n1b	t3	no	r0	clinical_pick_tier_1	NA	rectum	0	43
492	TCGA-DM-A0X9	6.29243207413	4.08961678865	NA	-1	COADREAD	2016-01-28	2001	NA	3641	NA	not hispanic or latino	female	colon adenocarcinoma	0	stage iia	m0	n0	t3	NA	NA	clinical_pick_tier_1	NA	colon	0	71
493	TCGA-DM-A0XD	9.15623859068	1.70858455714	NA	-1	COADREAD	2016-01-28	2000	743	NA	NA	not hispanic or latino	male	colon adenocarcinoma	0	stage iia	m0	n0	t3	NA	NA	clinical_pick_tier_1	NA	colon	1	65
494	TCGA-DM-A0XF	6.26690644803	4.5013690788	NA	1	COADREAD	2016-01-28	1999	1162	NA	NA	not hispanic or latino	female	NA	4	stage iiic	m0	n2	t3	NA	NA	clinical_pick_tier_1	NA	colon	1	68
495	TCGA-DM-A1D0	6.83614127039	4.6620060612	0.414027259125	1	COADREAD	2016-01-28	2001	NA	3974	3625	not hispanic or latino	female	colon adenocarcinoma	2	stage iia	m0	n0	t3	NA	NA	clinical_pick_tier_1	NA	colon	0	79
496	TCGA-DM-A1D4	6.79291520319	3.5128083992	NA	-1	COADREAD	2016-01-28	1999	2821	NA	2821	not hispanic or latino	male	colon adenocarcinoma	0	stage iia	m0	n0	t3	NA	NA	clinical_pick_tier_1	NA	colon	1	80
497	TCGA-DM-A1D6	7.35803399536	3.22003581325	4.58502862273	-1	COADREAD	2016-01-28	2000	1518	NA	1518	not hispanic or latino	male	colon mucinous adenocarcinoma	0	stage iia	m0	n0	t3	NA	NA	clinical_pick_tier_1	NA	colon	1	88
498	TCGA-DM-A1D7	9.0266080929	4.97253183508	3.12452665736	1	COADREAD	2016-01-28	2000	405	NA	0	not hispanic or latino	male	NA	0	stage iia	m0	n0	t3	NA	NA	clinical_pick_tier_1	NA	colon	1	82
499	TCGA-DM-A1D8	5.35630934435	5.11635643855	7.41333851483	1	COADREAD	2016-01-28	2000	383	NA	383	not hispanic or latino	female	colon adenocarcinoma	1	NA	NA	n1	t3	NA	NA	clinical_pick_tier_1	NA	colon	1	50
500	TCGA-DM-A1D9	7.7000720615	3.72737593859	NA	-1	COADREAD	2016-01-28	2000	NA	4270	3920	not hispanic or latino	female	colon adenocarcinoma	0	stage iia	m0	n0	t3	NA	NA	clinical_pick_tier_1	NA	colon	0	67
501	TCGA-DM-A1DA	7.17440641853	3.55731205269	2.25474519763	-1	COADREAD	2016-01-28	1999	228	NA	228	not hispanic or latino	female	colon adenocarcinoma	5	stage iiic	m0	n2	t3	NA	NA	clinical_pick_tier_1	NA	colon	1	71
502	TCGA-DM-A1DB	3.00516640675	1.89824705608	NA	-1	COADREAD	2016-01-28	2000	1348	NA	1348	not hispanic or latino	male	colon adenocarcinoma	0	stage iia	m0	n0	t3	NA	NA	clinical_pick_tier_1	NA	colon	1	68
503	TCGA-DM-A1HA	5.27539077123	1.67549981312	NA	-1	COADREAD	2016-01-28	2000	NA	4000	3924	not hispanic or latino	male	colon adenocarcinoma	4	stage iiic	m0	n2	t3	NA	NA	clinical_pick_tier_1	NA	colon	0	82
504	TCGA-DM-A1HB	9.04633962558	0.688762243879	2.77625140923	-1	COADREAD	2016-01-28	2000	NA	4126	3786	not hispanic or latino	male	NA	1	stage iiib	m0	n1	t3	NA	NA	clinical_pick_tier_1	NA	colon	0	75
505	TCGA-DM-A280	8.74822606474	2.35210877056	2.18218376912	-1	COADREAD	2016-01-28	1998	236	NA	NA	not hispanic or latino	female	colon mucinous adenocarcinoma	0	stage iia	m0	n0	t3	NA	NA	clinical_pick_tier_1	NA	colon	1	70
506	TCGA-DM-A282	4.2952013857	4.85910486443	NA	1	COADREAD	2016-01-28	2000	NA	4233	NA	not hispanic or latino	female	colon adenocarcinoma	0	stage iia	m0	n0	t3	NA	NA	clinical_pick_tier_1	NA	colon	0	60
507	TCGA-DM-A285	8.87693956361	4.15961304098	7.51644622015	-1	COADREAD	2016-01-28	2001	179	NA	NA	not hispanic or latino	female	colon mucinous adenocarcinoma	11	stage iv	m1	n2	t3	NA	NA	clinical_pick_tier_1	NA	colon	1	71
508	TCGA-DM-A288	3.33339510854	3.6870270848	3.62290693036	-1	COADREAD	2016-01-28	2001	427	NA	NA	not hispanic or latino	male	colon mucinous adenocarcinoma	4	stage iiic	m0	n2	t3	NA	NA	clinical_pick_tier_1	NA	colon	1	68
509	TCGA-DM-A28A	6.00364945629	3.14803925855	NA	-1	COADREAD	2016-01-28	2001	805	NA	NA	not hispanic or latino	male	colon adenocarcinoma	6	stage iiic	m0	n2	t3	NA	NA	clinical_pick_tier_1	NA	colon	1	78
510	TCGA-DM-A28C	6.25280165427	4.04334450488	-0.27858359001	-1	COADREAD	2016-01-28	2001	2475	NA	NA	not hispanic or latino	male	colon adenocarcinoma	0	stage iia	m0	n0	t3	NA	NA	clinical_pick_tier_1	NA	colon	1	74
511	TCGA-DM-A28E	4.86726391108	3.75178504602	NA	-1	COADREAD	2016-01-28	2001	NA	3648	NA	not hispanic or latino	female	colon adenocarcinoma	0	stage iia	m0	n0	t3	NA	NA	clinical_pick_tier_1	NA	colon	0	72
512	TCGA-DM-A28F	2.72700555031	3.47907531307	-1.52076943879	-1	COADREAD	2016-01-28	2002	1094	NA	NA	not hispanic or latino	male	colon adenocarcinoma	1	stage iiib	m0	n1	t3	NA	NA	clinical_pick_tier_1	NA	colon	1	73
513	TCGA-DM-A28G	6.02541865939	5.46063445589	NA	1	COADREAD	2016-01-28	2001	1849	NA	NA	not hispanic or latino	male	colon adenocarcinoma	0	stage iia	m0	n0	t3	NA	NA	clinical_pick_tier_1	NA	colon	1	75
514	TCGA-DM-A28H	7.79271937767	3.74832167986	NA	-1	COADREAD	2016-01-28	2002	NA	3561	NA	not hispanic or latino	male	colon adenocarcinoma	8	stage iiic	m0	n2	t3	NA	NA	clinical_pick_tier_1	NA	colon	0	50
515	TCGA-DM-A28K	7.20771328427	2.75332640989	-0.947027725186	-1	COADREAD	2016-01-28	2003	NA	2988	NA	not hispanic or latino	male	colon mucinous adenocarcinoma	0	stage iia	m0	n0	t3	NA	NA	clinical_pick_tier_1	NA	colon	0	75
516	TCGA-DM-A28M	6.91560813862	2.86249106613	-0.459377518588	-1	COADREAD	2016-01-28	2003	NA	2895	NA	not hispanic or latino	male	colon adenocarcinoma	0	stage iia	m0	n0	t3	NA	NA	clinical_pick_tier_1	NA	colon	0	63
517	TCGA-DT-5265	8.37791023049	3.91848164763	9.98025470297	-1	COADREAD	2016-01-28	2010	NA	384	NA	not hispanic or latino	male	rectal mucinous adenocarcinoma	NA	stage ii	m0	n0	t3	yes	rx	clinical_pick_tier_1	NA	rectum	0	51
518	TCGA-DY-A0XA	8.26861732023	3.65981041662	NA	-1	COADREAD	2016-01-28	2001	NA	3846	3635	not hispanic or latino	female	rectal adenocarcinoma	0	stage iia	m0	n0	t3	NA	NA	clinical_pick_tier_1	NA	rectum	0	57
519	TCGA-DY-A1DC	7.41614727125	3.98569168402	NA	-1	COADREAD	2016-01-28	2000	1258	NA	NA	not hispanic or latino	female	rectal adenocarcinoma	0	stage iia	m0	n0	t3	NA	NA	clinical_pick_tier_1	NA	rectum	1	72
520	TCGA-DY-A1DD	8.59675218573	4.70286805957	-0.997693532617	1	COADREAD	2016-01-28	1999	1741	NA	1741	not hispanic or latino	female	rectal adenocarcinoma	1	stage iiib	m0	n1	t3	NA	NA	clinical_pick_tier_1	NA	rectum	1	77
521	TCGA-DY-A1DE	3.82958575182	4.25701061821	-1.02826333326	-1	COADREAD	2016-01-28	2001	NA	3932	3667	not hispanic or latino	female	rectal adenocarcinoma	0	stage iia	m0	n0	t3	NA	NA	clinical_pick_tier_1	NA	rectum	0	56
522	TCGA-DY-A1DF	7.45526638744	4.91515755207	-0.699466227505	1	COADREAD	2016-01-28	2001	734	NA	734	not hispanic or latino	female	rectal adenocarcinoma	5	stage iiic	m0	n2	t3	NA	NA	clinical_pick_tier_1	NA	rectum	1	73
523	TCGA-DY-A1DG	9.42951909787	3.7794908693	-1.02796911586	-1	COADREAD	2016-01-28	2000	1566	NA	NA	not hispanic or latino	male	rectal adenocarcinoma	2	stage iva	m1	n1	t3	NA	NA	clinical_pick_tier_1	NA	rectum	1	75
524	TCGA-DY-A1H8	1.66475587983	4.1501697063	NA	-1	COADREAD	2016-01-28	2000	992	NA	992	not hispanic or latino	female	rectal adenocarcinoma	1	stage iiia	m0	n1	t2	NA	NA	clinical_pick_tier_1	NA	rectum	1	77
525	TCGA-EF-5830	5.40681554978	4.6869262695	0.0144981269994	1	COADREAD	2016-01-28	2010	NA	106	NA	not hispanic or latino	male	rectal adenocarcinoma	NA	stage iib	m0	n0	t4a	no	r0	clinical_pick_tier_1	NA	rectum	0	54
526	TCGA-EF-5831	4.09353482399	3.31592845258	NA	-1	COADREAD	2016-01-28	2010	NA	127	NA	not hispanic or latino	male	rectal adenocarcinoma	NA	stage iia	m0	n0	t3	no	r0	clinical_pick_tier_1	NA	rectum	0	72
527	TCGA-EI-6506	3.47573343097	4.69812399972	3.47573343097	1	COADREAD	2016-01-28	2010	NA	625	NA	not hispanic or latino	female	rectal adenocarcinoma	0	stage iia	m0	n0	t3	no	r0	clinical_pick_tier_1	NA	rectum	0	78
528	TCGA-EI-6507	7.73914872285	2.27673486188	-1.18278607574	-1	COADREAD	2016-01-28	2010	NA	607	NA	not hispanic or latino	male	rectal adenocarcinoma	0	stage iia	m0	n0	t3	no	r0	clinical_pick_tier_1	NA	rectum	0	60
529	TCGA-EI-6508	6.76978628247	5.00039668659	NA	1	COADREAD	2016-01-28	2010	NA	636	NA	not hispanic or latino	female	rectal adenocarcinoma	1	stage iiib	m0	n1a	t3	no	r0	clinical_pick_tier_1	NA	rectum	0	48
530	TCGA-EI-6509	6.95182555136	6.48971953681	3.1969374665	1	COADREAD	2016-01-28	2010	NA	517	NA	not hispanic or latino	male	rectal adenocarcinoma	7	stage iiic	m0	n2b	t3	no	r0	clinical_pick_tier_1	NA	rectum	0	53
531	TCGA-EI-6510	6.69583934964	3.29459134334	-1.22904412921	-1	COADREAD	2016-01-28	2010	NA	556	NA	not hispanic or latino	female	rectal adenocarcinoma	0	NA	mx	n0	t2	no	r0	clinical_pick_tier_1	NA	rectum	0	77
532	TCGA-EI-6511	4.86135494314	4.73011277328	NA	1	COADREAD	2016-01-28	2010	NA	482	NA	not hispanic or latino	male	rectal adenocarcinoma	4	stage iiib	m0	n1	t3	yes	r0	clinical_pick_tier_1	NA	rectum	0	52
533	TCGA-EI-6512	3.49692246601	3.18879651951	4.96641200896	-1	COADREAD	2016-01-28	2010	NA	538	NA	not hispanic or latino	female	rectal adenocarcinoma	1	stage iiib	m0	n1	t3	no	r0	clinical_pick_tier_1	NA	rectum	0	64
534	TCGA-EI-6513	6.78854085968	0.638768944417	1.44615034013	-1	COADREAD	2016-01-28	2010	NA	497	NA	not hispanic or latino	male	rectal adenocarcinoma	2	stage iiib	m0	n1	t3	no	r0	clinical_pick_tier_1	NA	rectum	0	59
535	TCGA-EI-6514	NA	5.84350403803	-1.1677985941	1	COADREAD	2016-01-28	2010	NA	496	NA	not hispanic or latino	female	rectal adenocarcinoma	0	stage iia	m0	n0	t3	no	r0	clinical_pick_tier_1	NA	rectum	0	59
536	TCGA-EI-6881	6.57617744621	3.62198151382	-0.547931769776	-1	COADREAD	2016-01-28	2010	NA	499	NA	not hispanic or latino	male	rectal adenocarcinoma	1	stage iiia	m0	n1	t3	no	r0	clinical_pick_tier_1	NA	rectum	0	60
537	TCGA-EI-6882	8.30199407892	3.77842938017	3.89390578885	-1	COADREAD	2016-01-28	2011	NA	262	NA	not hispanic or latino	male	rectal mucinous adenocarcinoma	0	stage iia	m0	n0	t3	no	r0	clinical_pick_tier_1	NA	rectum	0	59
538	TCGA-EI-6883	7.1841364542	4.69870744452	NA	1	COADREAD	2016-01-28	2011	NA	350	NA	not hispanic or latino	male	rectal adenocarcinoma	0	stage iic	m0	n0	t3	no	r0	clinical_pick_tier_1	NA	rectum	0	63
539	TCGA-EI-6884	7.4581104561	5.24911534944	-0.160201616493	1	COADREAD	2016-01-28	2011	NA	328	NA	not hispanic or latino	male	rectal adenocarcinoma	3	stage iiia	m0	n1	t3	no	r0	clinical_pick_tier_1	NA	rectum	0	71
540	TCGA-EI-6885	5.00978159958	4.86244147245	NA	1	COADREAD	2016-01-28	2011	NA	415	NA	not hispanic or latino	female	rectal adenocarcinoma	2	stage iv	m1	n1b	t3	no	r0	clinical_pick_tier_1	NA	rectum	0	57
541	TCGA-EI-6917	5.42919079188	5.59492768489	-1.41619211722	1	COADREAD	2016-01-28	2010	NA	531	NA	not hispanic or latino	male	rectal adenocarcinoma	3	stage iiia	m0	n1	t3	no	r0	clinical_pick_tier_1	NA	rectum	0	33
542	TCGA-EI-7002	2.15574923268	6.08648657024	-1.42934277969	1	COADREAD	2016-01-28	2011	NA	364	NA	not hispanic or latino	male	rectal adenocarcinoma	7	stage iv	m1	n2	t3	no	r0	clinical_pick_tier_1	NA	rectum	0	58
543	TCGA-EI-7004	5.16714513701	6.50635281029	1.96203070711	1	COADREAD	2016-01-28	2011	NA	257	NA	not hispanic or latino	female	rectal mucinous adenocarcinoma	30	NA	m0	n2b	t4a	no	r0	clinical_pick_tier_1	NA	rectum	0	37
544	TCGA-F4-6459	4.83896184864	5.8918152903	-1.22701644786	1	COADREAD	2016-01-28	2011	262	NA	NA	not hispanic or latino	female	colon adenocarcinoma	6	stage iiib	m0	n2a	t3	no	r0	clinical_pick_tier_1	NA	colon	1	61
545	TCGA-F4-6460	1.38233524253	6.72573297794	2.23032600003	1	COADREAD	2016-01-28	2011	972	NA	NA	not hispanic or latino	female	colon adenocarcinoma	1	stage iiib	m0	n1	t3	no	r0	clinical_pick_tier_1	NA	colon	1	51
546	TCGA-F4-6461	0.156008221107	6.1332963657	4.67957580683	1	COADREAD	2016-01-28	2011	338	NA	NA	not hispanic or latino	female	colon adenocarcinoma	5	stage iiic	m0	n2	t4b	no	r0	clinical_pick_tier_1	NA	colon	1	41
547	TCGA-F4-6463	4.80735492206	5.95419631039	NA	1	COADREAD	2016-01-28	2011	NA	1087	NA	not hispanic or latino	male	colon mucinous adenocarcinoma	0	stage iia	m0	n0	t3	no	r0	clinical_pick_tier_1	NA	colon	0	51
548	TCGA-F4-6569	3.80487960825	6.05726179971	NA	1	COADREAD	2016-01-28	2011	NA	1087	NA	not hispanic or latino	male	colon adenocarcinoma	0	stage i	m0	n0	t2	no	r0	clinical_pick_tier_1	NA	colon	0	60
549	TCGA-F4-6570	5.952676026	5.3049782358	NA	1	COADREAD	2016-01-28	2011	188	NA	NA	not hispanic or latino	female	colon adenocarcinoma	0	stage iia	m0	n0	t3	no	r0	clinical_pick_tier_1	NA	colon	1	78
550	TCGA-F4-6703	5.13234240624	4.39014487525	3.69624982424	-1	COADREAD	2016-01-28	2011	NA	1456	NA	not hispanic or latino	male	colon adenocarcinoma	0	stage iia	m0	n0	t3	no	r0	clinical_pick_tier_1	NA	colon	0	64
551	TCGA-F4-6704	2.52576821889	6.99143908006	0.133432006981	1	COADREAD	2016-01-28	2011	NA	47	NA	not hispanic or latino	male	colon mucinous adenocarcinoma	13	stage iiic	mx	n2b	t3	NA	r0	clinical_pick_tier_1	NA	colon	0	60
552	TCGA-F4-6805	7.05015774303	4.48944017593	3.69107627108	1	COADREAD	2016-01-28	2011	NA	1047	NA	not hispanic or latino	female	colon adenocarcinoma	NA	stage iia	m0	n0	t3	no	r0	clinical_pick_tier_1	NA	colon	0	58
553	TCGA-F4-6806	2.00676478188	4.97637280149	-0.578197718843	1	COADREAD	2016-01-28	2011	NA	1260	NA	not hispanic or latino	female	colon adenocarcinoma	0	stage i	m0	n0	t2	no	r0	clinical_pick_tier_1	NA	colon	0	59
554	TCGA-F4-6807	6.54825781808	5.80329937606	NA	1	COADREAD	2016-01-28	2011	NA	1309	NA	not hispanic or latino	female	colon adenocarcinoma	12	stage iiic	m0	n2b	t3	no	r0	clinical_pick_tier_1	NA	colon	0	51
555	TCGA-F4-6808	4.91625687945	3.41375653892	NA	-1	COADREAD	2016-01-28	2011	NA	1024	NA	not hispanic or latino	female	colon adenocarcinoma	0	stage i	m0	n0	t1	no	r0	clinical_pick_tier_1	NA	colon	0	54
556	TCGA-F4-6809	5.47545783368	6.54257225063	1.93115353052	1	COADREAD	2016-01-28	2011	403	NA	NA	not hispanic or latino	female	colon adenocarcinoma	3	stage iva	m1	n1	t3	no	r0	clinical_pick_tier_1	NA	colon	1	52
557	TCGA-F4-6854	4.11891616267	5.47505893496	-0.524915117051	1	COADREAD	2016-01-28	2011	NA	16	NA	not hispanic or latino	female	colon adenocarcinoma	0	stage iia	m0	n0	t3	no	r0	clinical_pick_tier_1	NA	colon	0	77
558	TCGA-F4-6855	5.03244912908	4.71051993216	NA	1	COADREAD	2016-01-28	2011	NA	1442	NA	not hispanic or latino	female	colon adenocarcinoma	0	stage iia	m0	n0	t3	no	r0	clinical_pick_tier_1	NA	colon	0	70
559	TCGA-F4-6856	7.19048449031	4.12698111342	4.00668400765	-1	COADREAD	2016-01-28	2011	NA	1074	NA	not hispanic or latino	male	colon mucinous adenocarcinoma	0	stage i	m0	n0	t2	no	r0	clinical_pick_tier_1	NA	colon	0	45
560	TCGA-F5-6464	2.66907213256	5.09052743259	-0.138282789493	1	COADREAD	2016-01-28	2011	303	NA	NA	not hispanic or latino	female	rectal adenocarcinoma	4	stage iiic	m0	n2a	t4b	no	r0	clinical_pick_tier_1	NA	rectum	1	77
561	TCGA-F5-6465	-0.423719742379	5.34447345946	NA	1	COADREAD	2016-01-28	2010	NA	1506	NA	not hispanic or latino	female	rectal adenocarcinoma	0	stage iia	m0	n0	t3	no	r0	clinical_pick_tier_1	NA	rectum	0	64
562	TCGA-F5-6571	5.73850575041	5.68322202716	0.683202372966	1	COADREAD	2016-01-28	2011	NA	1288	NA	not hispanic or latino	female	rectal adenocarcinoma	0	stage iia	m0	n0	t3	no	r0	clinical_pick_tier_1	NA	rectum	0	62
563	TCGA-F5-6702	5.89432304019	3.36825151193	1.53176820691	-1	COADREAD	2016-01-28	2010	869	NA	NA	not hispanic or latino	male	rectal adenocarcinoma	1	stage iva	m1	n1	t3	no	r0	clinical_pick_tier_1	NA	rectum	1	71
564	TCGA-F5-6810	1.15574923268	4.76060951678	0.155749232678	1	COADREAD	2016-01-28	2011	NA	12	NA	not hispanic or latino	male	rectal adenocarcinoma	0	NA	NA	NA	NA	NA	r0	clinical_pick_tier_1	stage iia	rectum	0	71
565	TCGA-F5-6811	6.02944184246	4.74339109389	0.910502426239	1	COADREAD	2016-01-28	2011	NA	979	NA	not hispanic or latino	female	rectal adenocarcinoma	0	stage iia	m0	n0	t3	no	NA	clinical_pick_tier_1	NA	rectum	0	72
566	TCGA-F5-6812	3.51063284604	5.44922789855	NA	1	COADREAD	2016-01-28	2011	NA	1110	NA	not hispanic or latino	male	rectal adenocarcinoma	0	stage iia	m0	n0	t3	no	r0	clinical_pick_tier_1	NA	rectum	0	67
567	TCGA-F5-6813	6.03410123914	4.61263558366	NA	1	COADREAD	2016-01-28	2011	598	NA	NA	not hispanic or latino	male	rectal adenocarcinoma	12	stage iiic	m0	n2	t4a	no	r0	clinical_pick_tier_1	NA	rectum	1	70
568	TCGA-F5-6814	7.24781930726	4.63563832104	4.71580553256	1	COADREAD	2016-01-28	2011	NA	1131	NA	not hispanic or latino	male	rectal adenocarcinoma	0	stage iia	m0	n0	t3	no	r0	clinical_pick_tier_1	NA	rectum	0	57
569	TCGA-F5-6861	4.45032048804	4.26391328037	NA	-1	COADREAD	2016-01-28	2011	NA	1160	NA	not hispanic or latino	female	rectal adenocarcinoma	0	stage iia	m0	n0	t3	no	r0	clinical_pick_tier_1	NA	rectum	0	60
570	TCGA-F5-6863	1.57240464739	4.82032194811	NA	1	COADREAD	2016-01-28	2011	361	NA	NA	not hispanic or latino	female	rectal adenocarcinoma	3	stage iiib	m0	n1	t4a	no	r0	clinical_pick_tier_1	NA	rectum	1	71
571	TCGA-F5-6864	5.02463439213	7.01199760544	1.59836520532	1	COADREAD	2016-01-28	2011	NA	379	NA	not hispanic or latino	female	rectal adenocarcinoma	4	stage iiib	m0	n2a	t3	no	r0	clinical_pick_tier_1	NA	rectum	0	74
572	TCGA-G4-6293	3.94265524921	5.01540836161	2.66963910042	1	COADREAD	2016-01-28	2002	NA	4051	NA	not hispanic or latino	female	colon adenocarcinoma	1	stage iii	m0	n1	t3	no	r0	clinical_pick_tier_1	NA	colon	0	49
573	TCGA-G4-6294	4.67183116873	4.95656317997	-1.10967005068	1	COADREAD	2016-01-28	2004	858	NA	NA	not hispanic or latino	male	colon adenocarcinoma	2	stage iv	m1	n1	t3	no	r0	clinical_pick_tier_1	NA	colon	1	75
574	TCGA-G4-6295	NA	3.91312876782	1.54389176599	-1	COADREAD	2016-01-28	2004	NA	254	NA	not hispanic or latino	female	colon adenocarcinoma	0	stage ii	m0	n0	t3	no	NA	clinical_pick_tier_1	NA	colon	0	70
575	TCGA-G4-6297	4.82190405778	3.79724129999	-1.0606981859	-1	COADREAD	2016-01-28	2005	NA	2506	NA	not hispanic or latino	female	colon adenocarcinoma	6	stage iv	m1	n2	t3	no	r0	clinical_pick_tier_1	NA	colon	0	55
576	TCGA-G4-6298	4.44061340389	2.96256753076	NA	-1	COADREAD	2016-01-28	2005	715	NA	NA	not hispanic or latino	male	colon adenocarcinoma	1	stage iiib	mx	n1	t4a	no	r0	clinical_pick_tier_1	NA	colon	1	90
577	TCGA-G4-6299	1.67115747644	4.56425011303	NA	1	COADREAD	2016-01-28	2005	NA	2268	NA	not hispanic or latino	male	colon adenocarcinoma	8	stage iiic	m0	n2	t3	no	r0	clinical_pick_tier_1	NA	colon	0	69
578	TCGA-G4-6302	6.35890785252	5.18160351001	NA	1	COADREAD	2016-01-28	2006	2047	NA	NA	not hispanic or latino	female	colon mucinous adenocarcinoma	0	stage iia	m0	n0	t3	no	r0	clinical_pick_tier_1	NA	colon	1	90
579	TCGA-G4-6303	5.56961260765	5.21597750945	NA	1	COADREAD	2016-01-28	2006	2003	NA	NA	not hispanic or latino	female	colon adenocarcinoma	1	stage iv	m1	n1	t3	no	r0	clinical_pick_tier_1	NA	colon	1	54
580	TCGA-G4-6304	7.06204073941	1.38962187541	-0.195285563769	-1	COADREAD	2016-01-28	2006	NA	1631	NA	not hispanic or latino	female	colon adenocarcinoma	0	stage iib	m0	n0	t4	no	r0	clinical_pick_tier_1	NA	colon	0	66
581	TCGA-G4-6306	3.58055555684	2.95251994904	NA	-1	COADREAD	2016-01-28	2007	NA	1359	NA	not hispanic or latino	male	colon adenocarcinoma	0	NA	m0	n0	t2	no	r0	clinical_pick_tier_1	NA	colon	0	71
582	TCGA-G4-6307	6.59943533523	2.65635907345	NA	-1	COADREAD	2016-01-28	2007	NA	1674	NA	not hispanic or latino	female	colon adenocarcinoma	2	stage iiib	m0	n1	t3	no	r0	clinical_pick_tier_1	NA	colon	0	37
583	TCGA-G4-6309	9.08188975884	3.87995076841	8.16535675621	-1	COADREAD	2016-01-28	2007	NA	2600	NA	not hispanic or latino	female	colon adenocarcinoma	2	stage iiib	m0	n1	t3	no	r0	clinical_pick_tier_1	NA	colon	0	40
584	TCGA-G4-6310	NA	6.13666922449	-0.417925778604	1	COADREAD	2016-01-28	2008	NA	1935	NA	not hispanic or latino	male	colon adenocarcinoma	1	stage iiib	m0	n1	t3	yes	r0	clinical_pick_tier_1	NA	colon	0	69
585	TCGA-G4-6311	5.0001893413	2.76989865698	NA	-1	COADREAD	2016-01-28	2008	NA	1199	NA	not hispanic or latino	male	colon adenocarcinoma	1	stage iii	mx	n1	t3	no	r0	clinical_pick_tier_1	NA	colon	0	80
586	TCGA-G4-6314	0.367930141432	5.29071928277	NA	1	COADREAD	2016-01-28	2008	NA	1093	NA	not hispanic or latino	female	colon adenocarcinoma	50	stage iv	m1	n2	t3	no	r0	clinical_pick_tier_1	NA	colon	0	76
587	TCGA-G4-6315	0.625176956681	3.79511235094	3.21015504661	-1	COADREAD	2016-01-28	2008	NA	1883	NA	not hispanic or latino	male	colon adenocarcinoma	1	stage iv	m1	n1	t3	no	r0	clinical_pick_tier_1	NA	colon	0	66
588	TCGA-G4-6317	6.92826845426	2.12736914662	NA	-1	COADREAD	2016-01-28	2008	NA	1095	NA	not hispanic or latino	female	colon adenocarcinoma	6	stage iiic	mx	n2	t3	no	r0	clinical_pick_tier_1	NA	colon	0	51
589	TCGA-G4-6320	4.52263331435	4.70097230722	-0.7252314342	1	COADREAD	2016-01-28	2009	NA	804	NA	not hispanic or latino	male	colon adenocarcinoma	2	stage iii	mx	n1	t3	no	r0	clinical_pick_tier_1	NA	colon	0	73
590	TCGA-G4-6321	3.64575929146	3.92138872261	7.00515854519	-1	COADREAD	2016-01-28	2009	NA	672	NA	not hispanic or latino	female	colon adenocarcinoma	3	stage iii	mx	n1	t2	no	r0	clinical_pick_tier_1	NA	colon	0	60
591	TCGA-G4-6322	3.33526885947	5.23056425686	2.59829373583	1	COADREAD	2016-01-28	2009	NA	792	NA	not hispanic or latino	male	colon mucinous adenocarcinoma	2	stage iiib	mx	n1	t3	no	r0	clinical_pick_tier_1	NA	colon	0	65
592	TCGA-G4-6323	6.29185952824	2.56939387204	1.24744147114	-1	COADREAD	2016-01-28	2010	NA	419	NA	not hispanic or latino	male	colon adenocarcinoma	0	stage ia	mx	n0	tis	no	r0	clinical_pick_tier_1	NA	colon	0	50
593	TCGA-G4-6586	NA	3.52161614244	7.42493720016	-1	COADREAD	2016-01-28	2008	NA	1089	NA	not hispanic or latino	female	colon adenocarcinoma	0	stage iia	m0	n0	t3	no	r0	clinical_pick_tier_1	NA	colon	0	73
594	TCGA-G4-6588	7.31957819596	2.80951734321	-0.997693532617	-1	COADREAD	2016-01-28	2009	NA	796	NA	not hispanic or latino	female	colon adenocarcinoma	0	stage iia	m0	n0	t3	no	r0	clinical_pick_tier_1	NA	colon	0	58
595	TCGA-G4-6625	3.44418997638	5.2342598804	-0.140825544134	1	COADREAD	2016-01-28	2004	NA	2792	NA	not hispanic or latino	female	colon adenocarcinoma	0	stage iia	m0	n0	t3	no	r0	clinical_pick_tier_1	NA	colon	0	77
596	TCGA-G4-6626	3.94025133599	2.89842120931	-1.18902228288	-1	COADREAD	2016-01-28	2006	1422	NA	NA	not hispanic or latino	male	colon adenocarcinoma	0	stage iia	m0	n0	t3	no	r0	clinical_pick_tier_1	NA	colon	1	89
597	TCGA-G4-6627	4.28611968873	4.94508326388	2.0381903266	1	COADREAD	2016-01-28	2007	NA	2275	NA	not hispanic or latino	male	colon adenocarcinoma	0	stage iia	m0	n0	t3	no	r0	clinical_pick_tier_1	NA	colon	0	84
598	TCGA-G4-6628	0.314754522281	4.66050654106	-1.27020797844	1	COADREAD	2016-01-28	2006	NA	2424	NA	not hispanic or latino	male	colon adenocarcinoma	0	stage i	m0	n0	t2	no	r0	clinical_pick_tier_1	NA	colon	0	78
599	TCGA-G5-6233	6.4758177208	3.32123543502	-0.0711180729107	-1	COADREAD	2016-01-28	2009	556	NA	NA	not hispanic or latino	male	rectal adenocarcinoma	27	NA	m0	n2	t3	no	r0	clinical_pick_tier_1	NA	rectum	1	74
600	TCGA-G5-6235	5.75944615496	2.9520912329	-0.135427537243	-1	COADREAD	2016-01-28	2007	NA	1696	NA	not hispanic or latino	male	rectal adenocarcinoma	1	stage iiib	mx	n1	t3	no	r1	clinical_pick_tier_1	NA	rectum	0	72
601	TCGA-G5-6572	4.3644113457	5.66926776165	NA	1	COADREAD	2016-01-28	2004	1432	NA	NA	not hispanic or latino	male	rectal adenocarcinoma	0	NA	NA	NA	NA	no	NA	clinical_pick_tier_1	NA	rectum	1	56
602	TCGA-G5-6641	7.29365648589	2.1832324126	-0.276135676373	-1	COADREAD	2016-01-28	2009	NA	804	NA	not hispanic or latino	male	rectal mucinous adenocarcinoma	1	stage iiia	mx	n1	t1	no	r0	clinical_pick_tier_1	NA	rectum	0	67
603	TCGA-NH-A50T	4.86629477661	3.01385526251	NA	-1	COADREAD	2016-01-28	2012	NA	553	NA	not hispanic or latino	female	colon adenocarcinoma	0	stage iia	mx	n0	t3	no	r0	clinical_pick_tier_1	NA	colon	0	68
604	TCGA-NH-A50U	7.53096730861	5.60195496629	NA	1	COADREAD	2016-01-28	2012	334	NA	NA	not hispanic or latino	male	colon mucinous adenocarcinoma	0	stage iva	m1a	n0	t4a	no	r0	clinical_pick_tier_1	NA	colon	1	42
605	TCGA-NH-A50V	5.33576549596	5.65769430531	1.68369645431	1	COADREAD	2016-01-28	2012	NA	588	NA	not hispanic or latino	male	colon adenocarcinoma	4	stage iiib	m0	n2a	t3	no	r0	clinical_pick_tier_1	NA	colon	0	69
606	TCGA-NH-A5IV	8.47162522719	4.35348562051	NA	-1	COADREAD	2016-01-28	2012	NA	588	NA	not hispanic or latino	female	colon adenocarcinoma	0	stage iia	mx	n0	t3	no	r0	clinical_pick_tier_1	NA	colon	0	90
607	TCGA-NH-A6GA	6.60693666325	5.95338864051	0.477677327565	1	COADREAD	2016-01-28	2013	302	NA	NA	not hispanic or latino	male	colon adenocarcinoma	4	stage iiic	mx	n2a	t4a	no	r0	clinical_pick_tier_1	NA	colon	1	58
608	TCGA-NH-A6GB	6.83627889521	3.0053281207	3.47482538209	-1	COADREAD	2016-01-28	2013	NA	476	NA	not hispanic or latino	female	colon adenocarcinoma	7	stage iiic	mx	n2b	t3	no	r0	clinical_pick_tier_1	NA	colon	0	71
609	TCGA-NH-A6GC	4.23559687448	4.77991629665	1.23560453276	1	COADREAD	2016-01-28	2013	NA	389	NA	not hispanic or latino	female	colon mucinous adenocarcinoma	3	stage ivb	m1b	n1b	t4b	no	r0	clinical_pick_tier_1	NA	colon	0	66
610	TCGA-NH-A8F7	5.22179203224	3.35929625889	-1.10005101381	-1	COADREAD	2016-01-28	2013	NA	543	NA	not hispanic or latino	female	colon adenocarcinoma	0	stage iia	mx	n0	t3	yes	r0	clinical_pick_tier_1	NA	colon	0	53
611	TCGA-NH-A8F8	1.16729369234	4.6908751986	-0.832642072261	1	COADREAD	2016-01-28	2013	511	NA	NA	not hispanic or latino	male	colon adenocarcinoma	15	stage iv	m1	n2b	t4a	no	r0	clinical_pick_tier_1	NA	colon	1	79
612	TCGA-QG-A5YV	3.60893931587	2.11416709955	NA	-1	COADREAD	2016-01-28	2011	NA	1301	NA	not hispanic or latino	female	colon adenocarcinoma	1	stage iiic	mx	n1a	t4b	no	r0	clinical_pick_tier_1	NA	colon	0	64
613	TCGA-QG-A5YW	6.42410244763	4.37634595604	1.84583123934	-1	COADREAD	2016-01-28	2011	NA	896	NA	not hispanic or latino	female	colon mucinous adenocarcinoma	11	stage iiic	mx	n2b	t3	no	r0	clinical_pick_tier_1	NA	colon	0	55
614	TCGA-QG-A5YX	6.94437590541	2.29572302454	4.20260578472	-1	COADREAD	2016-01-28	2011	NA	1003	NA	not hispanic or latino	female	colon adenocarcinoma	0	stage iia	mx	n0	t3	no	r0	clinical_pick_tier_1	NA	colon	0	61
615	TCGA-QG-A5Z1	6.108166875	6.97558204062	NA	1	COADREAD	2016-01-28	2011	256	NA	NA	not hispanic or latino	male	colon adenocarcinoma	3	stage iiib	mx	n1b	t3	no	r0	clinical_pick_tier_1	NA	colon	1	71
616	TCGA-QG-A5Z2	5.72230207254	3.45551792294	4.07022615673	-1	COADREAD	2016-01-28	2012	NA	952	NA	not hispanic or latino	male	colon adenocarcinoma	0	stage i	m0	n0	t2	no	r0	clinical_pick_tier_1	NA	colon	0	61
617	TCGA-QL-A97D	6.12743312079	4.00544490283	4.08790406873	-1	COADREAD	2016-01-28	2012	NA	666	NA	NA	female	colon adenocarcinoma	0	stage i	mx	n0	t2	no	NA	clinical_pick_tier_1	NA	colon	0	84
618	TCGA-RU-A8FL	10.2668589078	3.18312122897	NA	-1	COADREAD	2016-01-28	2011	NA	1177	NA	not hispanic or latino	male	colon adenocarcinoma	5	stage iiib	mx	n2a	t3	no	r0	clinical_pick_tier_1	NA	colon	0	51
619	TCGA-SS-A7HO	-0.20041529863	4.90816441371	-0.20041529863	1	COADREAD	2016-01-28	2010	NA	1829	NA	not hispanic or latino	female	colon adenocarcinoma	0	stage iib	m0	n0	t4a	no	r0	clinical_pick_tier_1	NA	colon	0	44
620	TCGA-T9-A92H	7.0176446969	3.21029534186	1.07279181811	-1	COADREAD	2016-01-28	2013	NA	362	NA	not hispanic or latino	male	colon adenocarcinoma	NA	stage iia	m0	n0	t3	no	r0	clinical_pick_tier_1	NA	colon	0	82
621	TCGA-WS-AB45	2.49364733398	4.33016397123	NA	-1	COADREAD	2016-01-28	2008	NA	2130	NA	not hispanic or latino	female	colon mucinous adenocarcinoma	0	stage iia	mx	n0	t3	no	rx	clinical_pick_tier_1	NA	colon	0	NA
