# Supplementary material for: Neuromedin U induces an invasive phenotype in CRC cells expressing the NMUR2 receptor
Source: J Exp Clin Cancer Res. 2021 Sep 7;40:283. doi: 10.1186/s13046-021-02073-8 (PMC8422652; doi:10.1186/s13046-021-02073-8)
Supplement: Supplementary file 5 — Additional file 5. Paired patients data cancer / normal adjacent tissues. [file 13046_2021_2073_MOESM5_ESM.xlsx]

## Sheet: TCGA_ClinicalFH_N_full
TCGA_ClinicalFH_Normal_full
	tcga_participant_barcode	NMU	NMUR1	NMUR2	MEDR1	cohort	date	date_of_initial_pathologic_diagnosis	days_to_death	days_to_last_followup	days_to_last_known_alive	ethnicity	gender	histological_type	number_of_lymph_nodes	pathologic_stage	pathology_M_stage	pathology_N_stage	pathology_T_stage	radiation_therapy	residual_tumor	tool	tumor_stage	tumor_tissue_site	vital_status	years_to_birth
1	TCGA-A6-2671	4.76838020035	5.67674694792	-1.2539452647	1	COADREAD	2016-01-28	2009	1331	NA	NA	not hispanic or latino	male	colon adenocarcinoma	3	stage iv	m1	n2	t3	no	r0	clinical_pick_tier_1	NA	colon	1	85
2	TCGA-A6-2675	2.47954100737	4.74258834701	-0.842438823909	-1	COADREAD	2016-01-28	2009	NA	1321	NA	not hispanic or latino	male	colon adenocarcinoma	0	stage iia	mx	n0	t3	no	r0	clinical_pick_tier_1	NA	colon	0	78
3	TCGA-A6-2678	3.1743424962	5.96365907302	0.235727059838	1	COADREAD	2016-01-28	2009	NA	1286	NA	not hispanic or latino	female	colon adenocarcinoma	2	stage iiib	m0	n1	t3	no	r0	clinical_pick_tier_1	NA	colon	0	43
4	TCGA-A6-2679	3.89181772005	7.06707935763	NA	1	COADREAD	2016-01-28	2009	NA	1366	NA	not hispanic or latino	female	colon adenocarcinoma	0	stage iib	NA	n0	t3	no	r0	clinical_pick_tier_1	NA	colon	0	73
5	TCGA-A6-2680	-1.32698638471	6.0907391279	-1.32698638471	1	COADREAD	2016-01-28	2009	NA	1068	NA	not hispanic or latino	female	colon adenocarcinoma	0	stage ii	m0	n0	t3	no	r0	clinical_pick_tier_1	NA	colon	0	72
6	TCGA-A6-2682	3.55011262965	4.71450380566	1.0140695825	-1	COADREAD	2016-01-28	2009	424	NA	NA	not hispanic or latino	male	colon adenocarcinoma	2	stage iv	m1	n1	t4b	no	r0	clinical_pick_tier_1	NA	colon	1	70
7	TCGA-A6-2683	4.36916632719	5.34168337561	-0.358823940152	-1	COADREAD	2016-01-28	2009	504	NA	NA	not hispanic or latino	female	colon adenocarcinoma	0	stage iv	m1	n0	t4	no	r0	clinical_pick_tier_1	NA	colon	1	57
8	TCGA-A6-2684	2.43458819855	5.04123860086	NA	-1	COADREAD	2016-01-28	2009	NA	1127	NA	not hispanic or latino	female	colon adenocarcinoma	0	stage i	m0	n0	t2	no	r0	clinical_pick_tier_1	NA	colon	0	75
9	TCGA-A6-2685	3.64752174535	6.41570797123	1.2324765712	1	COADREAD	2016-01-28	2009	NA	1133	NA	not hispanic or latino	female	colon adenocarcinoma	0	stage iia	m0	n0	t3	no	r0	clinical_pick_tier_1	NA	colon	0	48
10	TCGA-A6-2686	4.42727093517	5.55502466392	-0.327529397718	1	COADREAD	2016-01-28	2009	1126	NA	NA	not hispanic or latino	female	colon adenocarcinoma	0	stage iia	m0	n0	t3	no	r0	clinical_pick_tier_1	NA	colon	1	81
11	TCGA-A6-5659	3.27847547761	4.48010352082	-0.04349722223	-1	COADREAD	2016-01-28	2010	NA	926	NA	not hispanic or latino	male	colon adenocarcinoma	0	stage i	m0	n0	t2	no	r0	clinical_pick_tier_1	NA	colon	0	82
12	TCGA-A6-5662	1.74179054526	5.71140955385	-0.843215092446	1	COADREAD	2016-01-28	2010	NA	718	NA	not hispanic or latino	male	colon adenocarcinoma	7	stage iva	m1	n2	t3	no	NA	clinical_pick_tier_1	NA	colon	0	46
13	TCGA-A6-5665	0.93734439215	5.35237365147	-0.647693447094	-1	COADREAD	2016-01-28	2010	NA	671	NA	not hispanic or latino	female	colon adenocarcinoma	0	stage iia	m0	n0	t3	no	r0	clinical_pick_tier_1	NA	colon	0	84
14	TCGA-A6-5667	2.73370141346	6.17427857104	-1.07369688814	1	COADREAD	2016-01-28	2010	NA	887	NA	not hispanic or latino	female	colon adenocarcinoma	1	stage iiib	mx	n1a	t3	no	r0	clinical_pick_tier_1	NA	colon	0	40
15	TCGA-AA-3489	1.50309426916	5.01403832949	0.766128674991	-1	COADREAD	2016-01-28	2002	214	NA	NA	NA	male	colon adenocarcinoma	0	stage ii	m0	n0	t3	no	r0	clinical_pick_tier_1	NA	colon	1	75
16	TCGA-AA-3496	2.5820742214	6.07393374254	NA	1	COADREAD	2016-01-28	2002	NA	31	NA	NA	female	colon adenocarcinoma	0	stage ii	m0	n0	t3	NA	r0	clinical_pick_tier_1	NA	colon	0	83
17	TCGA-AA-3511	4.40132327417	5.369613049	0.877744249949	-1	COADREAD	2016-01-28	2005	NA	212	NA	NA	male	colon adenocarcinoma	0	stage ii	m0	n0	t4	no	r0	clinical_pick_tier_1	NA	colon	0	64
18	TCGA-AA-3514	3.17136697562	5.07825970641	NA	-1	COADREAD	2016-01-28	2006	NA	31	NA	NA	female	colon adenocarcinoma	0	stage i	m0	n0	t2	no	r0	clinical_pick_tier_1	NA	colon	0	81
19	TCGA-AA-3516	1.72600284615	6.54801731906	NA	1	COADREAD	2016-01-28	2007	396	NA	NA	NA	female	colon mucinous adenocarcinoma	7	stage iii	m0	n2	t3	no	NA	clinical_pick_tier_1	NA	colon	1	74
20	TCGA-AA-3517	3.65326642929	5.37455265693	1.02878129763	-1	COADREAD	2016-01-28	2007	NA	1186	NA	NA	male	colon adenocarcinoma	0	stage iia	m0	n0	t3	no	r0	clinical_pick_tier_1	NA	colon	0	60
21	TCGA-AA-3518	4.13230538648	5.17077834359	NA	-1	COADREAD	2016-01-28	2007	NA	31	NA	NA	female	colon adenocarcinoma	0	stage iia	m0	n0	t3	NA	r0	clinical_pick_tier_1	NA	colon	0	81
22	TCGA-AA-3520	5.07183988093	5.55939085773	0.0568609430468	1	COADREAD	2016-01-28	2007	NA	731	NA	NA	female	colon adenocarcinoma	0	stage ii	m0	n0	t3	no	r0	clinical_pick_tier_1	NA	colon	0	86
23	TCGA-AA-3522	3.40303589071	6.50176713787	NA	1	COADREAD	2016-01-28	2007	NA	1127	NA	NA	male	colon adenocarcinoma	0	stage iia	m0	n0	t3	no	r0	clinical_pick_tier_1	NA	colon	0	67
24	TCGA-AA-3525	3.8572644445	6.56997861182	NA	1	COADREAD	2016-01-28	2007	NA	245	NA	NA	male	colon adenocarcinoma	2	stage iiib	m0	n1	t3	no	r0	clinical_pick_tier_1	NA	colon	0	89
25	TCGA-AA-3527	4.06945298982	6.0313841678	NA	1	COADREAD	2016-01-28	2007	NA	0	NA	NA	female	colon adenocarcinoma	0	stage iia	m0	n0	t3	NA	r0	clinical_pick_tier_1	NA	colon	0	89
26	TCGA-AA-3531	2.00345831977	5.47594738785	1.85143923467	-1	COADREAD	2016-01-28	2007	NA	1035	NA	NA	female	colon adenocarcinoma	0	stage iia	m0	n0	t3	no	r0	clinical_pick_tier_1	NA	colon	0	75
27	TCGA-AA-3534	2.69180213292	6.16129516918	NA	1	COADREAD	2016-01-28	2007	NA	882	NA	NA	female	colon adenocarcinoma	0	stage iia	m0	n0	t3	no	r0	clinical_pick_tier_1	NA	colon	0	78
28	TCGA-AA-3655	2.96438014784	4.91857228431	-0.0356383367533	-1	COADREAD	2016-01-28	2005	NA	1856	NA	NA	male	colon adenocarcinoma	0	stage ii	m0	n0	t3	no	r0	clinical_pick_tier_1	NA	colon	0	68
29	TCGA-AA-3660	2.93608195265	6.26997380913	NA	1	COADREAD	2016-01-28	2005	NA	2375	NA	NA	female	colon adenocarcinoma	0	stage ii	m0	n0	t3	no	r0	clinical_pick_tier_1	NA	colon	0	51
30	TCGA-AA-3662	3.20169658568	5.7289408684	NA	1	COADREAD	2016-01-28	2005	NA	184	NA	NA	female	colon adenocarcinoma	4	stage iv	m1	n2	t4	no	r2	clinical_pick_tier_1	NA	colon	0	80
31	TCGA-AA-3663	1.25519856642	5.46464539801	0.25519856642	-1	COADREAD	2016-01-28	2005	NA	212	NA	NA	male	colon adenocarcinoma	0	stage ii	m0	n0	t3	no	r0	clinical_pick_tier_1	NA	colon	0	42
32	TCGA-AA-3697	2.69899630127	5.02092439616	0.792105705663	-1	COADREAD	2016-01-28	2003	NA	2587	NA	NA	male	colon adenocarcinoma	0	stage ii	m0	n0	t3	no	r0	clinical_pick_tier_1	NA	colon	0	77
33	TCGA-AA-3712	2.94710505157	6.16949613668	1.04019107184	1	COADREAD	2016-01-28	2004	NA	0	NA	NA	male	colon adenocarcinoma	12	stage iii	m0	n2	t3	NA	r0	clinical_pick_tier_1	NA	colon	0	65
34	TCGA-AA-3713	3.46740991715	4.46740991715	-0.780413255427	-1	COADREAD	2016-01-28	2005	NA	579	NA	NA	male	colon adenocarcinoma	0	stage iv	m1	n0	t3	yes	r2	clinical_pick_tier_1	NA	colon	0	68
35	TCGA-AF-2691	2.64510214012	5.53991874057	NA	1	COADREAD	2016-01-28	2009	NA	1309	NA	not hispanic or latino	female	rectal adenocarcinoma	0	stage i	m0	n0	t1	no	r0	clinical_pick_tier_1	NA	rectum	0	48
36	TCGA-AF-2692	1.30041662784	5.65292812719	1.07799491885	1	COADREAD	2016-01-28	2009	NA	412	NA	not hispanic or latino	female	NA	0	stage iia	m0	n0	t3	no	r0	clinical_pick_tier_1	NA	NA	0	54
37	TCGA-AF-3400	4.17918457571	5.28047013869	NA	-1	COADREAD	2016-01-28	2009	NA	1049	NA	not hispanic or latino	male	rectal mucinous adenocarcinoma	0	stage iia	m0	n0	t3	yes	r0	clinical_pick_tier_1	NA	rectum	0	54
38	TCGA-AF-5654	5.46357014644	4.29851169276	0.839072742596	-1	COADREAD	2016-01-28	2010	512	NA	257	not hispanic or latino	female	rectal adenocarcinoma	0	stage i	m0	n0	t2	no	r0	clinical_pick_tier_1	NA	rectum	1	73
39	TCGA-AG-3725	3.02779101859	4.91230974729	NA	-1	COADREAD	2016-01-28	2005	NA	638	NA	NA	female	rectal adenocarcinoma	5	stage iii	m0	n2	t3	no	r0	clinical_pick_tier_1	NA	rectum	0	90
40	TCGA-AG-3731	4.02353924959	5.19718916613	-1.4027787316	-1	COADREAD	2016-01-28	2004	NA	1126	NA	NA	male	rectal adenocarcinoma	3	stage iv	m1	n1	t3	no	r2	clinical_pick_tier_1	NA	rectum	0	65
41	TCGA-AG-3732	2.74118651001	5.26474283722	-0.843732836948	-1	COADREAD	2016-01-28	2005	NA	1003	NA	NA	female	rectal adenocarcinoma	0	stage i	m0	n0	t2	no	r0	clinical_pick_tier_1	NA	rectum	0	78
42	TCGA-AG-3742	3.63291960812	5.23864166581	NA	-1	COADREAD	2016-01-28	2004	NA	30	NA	NA	female	rectal adenocarcinoma	0	stage i	m0	n0	t1	NA	r0	clinical_pick_tier_1	NA	rectum	0	85
43	TCGA-AH-6643	1.50716034912	5.91316467913	0.18523225423	1	COADREAD	2016-01-28	2010	1314	NA	NA	NA	male	rectal adenocarcinoma	8	stage iiic	m0	n2b	t3	no	r0	clinical_pick_tier_1	NA	rectum	1	50
44	TCGA-AZ-6598	3.46078187375	5.49052841491	NA	-1	COADREAD	2016-01-28	2000	1503	NA	NA	not hispanic or latino	female	colon adenocarcinoma	0	stage ii	mx	n0	t3	no	NA	clinical_pick_tier_1	NA	colon	1	77
45	TCGA-AZ-6599	4.28745013146	5.71916700878	NA	1	COADREAD	2016-01-28	2001	206	NA	NA	not hispanic or latino	male	colon adenocarcinoma	0	stage i	mx	n0	t2	no	NA	clinical_pick_tier_1	NA	colon	1	72
46	TCGA-AZ-6600	4.3325862123	5.84916361503	-0.837274347154	1	COADREAD	2016-01-28	2001	368	NA	NA	not hispanic or latino	male	colon adenocarcinoma	1	stage iv	m1	n1	t4	no	NA	clinical_pick_tier_1	NA	colon	1	64
47	TCGA-AZ-6601	3.0291524771	6.06256859832	3.0291524771	1	COADREAD	2016-01-28	2001	3042	NA	NA	not hispanic or latino	male	colon adenocarcinoma	0	stage ii	m0	n0	t3	no	NA	clinical_pick_tier_1	NA	colon	1	68
48	TCGA-AZ-6603	NA	5.11839295208	1.65896548665	-1	COADREAD	2016-01-28	2002	899	NA	NA	not hispanic or latino	female	colon adenocarcinoma	0	NA	mx	n1	t2	no	NA	clinical_pick_tier_1	NA	colon	1	77
49	TCGA-AZ-6605	-0.689659879388	6.63219113397	-0.689659879388	1	COADREAD	2016-01-28	2008	159	NA	NA	not hispanic or latino	male	colon adenocarcinoma	1	stage iiib	m0	n1	t4	no	NA	clinical_pick_tier_1	NA	colon	1	77
50	TCGA-F4-6704	3.66901542352	4.91693995222	-1.33097323449	-1	COADREAD	2016-01-28	2011	NA	47	NA	not hispanic or latino	male	colon mucinous adenocarcinoma	13	stage iiic	mx	n2b	t3	NA	r0	clinical_pick_tier_1	NA	colon	0	60
